# Supplementary material for: 4,8-Dimeth­oxy­furo[2,3-b]quinoline (γ-fagarine)
Source: Acta Crystallogr Sect E Struct Rep Online. 2011 Jul 6;67(Pt 8):o1907. doi: 10.1107/S1600536811025062 (PMC3212300; doi:10.1107/S1600536811025062)
Supplement: Supplementary file 1 [file e-67-o1907-sup1.cif]

##############################################################################
#                                                                            #
# This CIF contains the data in a paper accepted for publication in          #
# Acta Crystallographica Section E. It conforms to the requirements of       #
# Notes for Authors for Acta Crystallographica Section E, and has been       #
# peer reviewed under the auspices of the IUCr Commission on Journals.       #
#                                                                            #
# Full details of the Crystallographic Information File format               #
# are given in the paper "The Crystallographic Information File (CIF):       #
# a New Standard Archive File for Crystallography" by S. R. Hall, F. H.      #
# Allen and I. D. Brown [Acta Cryst. (1991), A47, 655-685].                  #
#                                                                            #
# The current version of the core CIF dictionary is obtainable from          #
# ftp://ftp.iucr.org/pub/cif_core.dic.                                       #
#                                                                            #
# Software is freely available for graphical display of the structure(s)     #
# in this CIF. For information consult the CIF software page                 #
# http://www.iucr.org/resources/cif/software.                                #
#                                                                            #
# This file may be used for bona fide research purposes within the           #
# scientific community so long as proper attribution is given to the journal # 
# article from which it was obtained.                                        #
#                                                                            #
##############################################################################
data_global
_audit_creation_method     'from SHELXL97 CIF and IUCr SHELXL97-template'
_journal_date_recd_electronic     2011-05-24
_journal_date_accepted     2011-06-25
_journal_name_full     'Acta Crystallographica, Section E'
_journal_year     2011
_journal_volume     67
_journal_issue      8
_journal_page_first     o1907
_journal_page_last     o1907
_journal_paper_category     QO
_journal_coeditor_code     BH2360
_publ_contact_author_name     'Professor Jianshe Yang'
_publ_contact_author_address
;
Life Sciences College
Northwest Normal University
Lanzhou 730030
Gansu Province
People's Republic of China
;
_publ_contact_author_email     yangjianshe008@sohu.com
_publ_contact_author_fax     '0086 0931 2938152'
_publ_contact_author_phone     '0086 0931 2938152'
_publ_section_title
;
4,8-Dimethoxyfuro[2,3-<i>b</i>]quinoline (\g-fagarine)
;
loop_
    _publ_author_name
    _publ_author_footnote
    _publ_author_address
    "Liu, Yong" .
;
Medical College
Northwest University for Nationalities
Lanzhou 730030
Gansu Province
People's Republic of China
;
    "Wei, Kou" .
;
Medical College
Northwest University for Nationalities
Lanzhou 730030
Gansu Province
People's Republic of China
;
    "Yang, Jianshe" .
;
Life Sciences College
Northwest Normal University
Lanzhou 730030
Gansu Province
People's Republic of China
;
data_I
_audit_creation_method     SHELXL-97
_chemical_name_systematic     4,8-Dimethoxyfuro[2,3-b]quinoline
_chemical_name_common     gamma-fagarine
_chemical_formula_moiety     'C13 H11 N O3'
_chemical_formula_sum     'C13 H11 N O3'
_chemical_formula_iupac     'C13 H11 N O3'
_chemical_formula_weight     229.23
_chemical_melting_point     ?
_symmetry_cell_setting     orthorhombic
_symmetry_space_group_name_H-M     'P b c a'
_symmetry_space_group_name_Hall     '-P 2ac 2ab'
loop_
    _symmetry_equiv_pos_as_xyz
    'x, y, z'
    '-x+1/2, -y, z+1/2'
    '-x, y+1/2, -z+1/2'
    'x+1/2, -y+1/2, -z'
    '-x, -y, -z'
    'x-1/2, y, -z-1/2'
    'x, -y-1/2, z-1/2'
    '-x-1/2, y-1/2, z'
_cell_length_a     12.491(5)
_cell_length_b     12.155(5)
_cell_length_c     14.466(5)
_cell_angle_alpha     90.00
_cell_angle_beta     90.00
_cell_angle_gamma     90.00
_cell_volume     2196.4(14)
_cell_formula_units_Z     8
_cell_measurement_reflns_used     1884
_cell_measurement_theta_min     2.73
_cell_measurement_theta_max     24.16
_cell_measurement_temperature     296(2)
_exptl_crystal_description     block
_exptl_crystal_colour     colourless
_exptl_crystal_size_max     0.25
_exptl_crystal_size_mid     0.22
_exptl_crystal_size_min     0.21
_exptl_crystal_density_diffrn     1.386
_exptl_crystal_density_meas     ?
_exptl_crystal_density_method     'not measured'
_exptl_crystal_F_000     960
_exptl_absorpt_coefficient_mu     0.100
_exptl_absorpt_correction_type     multi-scan
_exptl_absorpt_process_details     '(SADABS; Sheldrick, 1998)'
_exptl_absorpt_correction_T_min     0.9755
_exptl_absorpt_correction_T_max     0.9794
_exptl_special_details     ?
_diffrn_ambient_temperature     296(2)
_diffrn_radiation_type     MoK\a
_diffrn_radiation_wavelength     0.71073
_diffrn_radiation_source     'fine-focus sealed tube'
_diffrn_radiation_monochromator     graphite
_diffrn_measurement_device_type     'Bruker APEXII CCD'
_diffrn_measurement_method     '\f and \w'
_diffrn_detector_area_resol_mean     ?
_diffrn_reflns_number     11659
_diffrn_reflns_av_R_equivalents     0.0684
_diffrn_reflns_av_sigmaI/netI     0.0489
_diffrn_reflns_theta_min     2.73
_diffrn_reflns_theta_max     25.50
_diffrn_reflns_theta_full     25.50
_diffrn_measured_fraction_theta_max     1.000
_diffrn_measured_fraction_theta_full     1.000
_diffrn_reflns_limit_h_min     -15
_diffrn_reflns_limit_h_max     13
_diffrn_reflns_limit_k_min     -13
_diffrn_reflns_limit_k_max     14
_diffrn_reflns_limit_l_min     -16
_diffrn_reflns_limit_l_max     17
_refine_special_details     ?
_reflns_number_total     2047
_reflns_number_gt     1278
_reflns_threshold_expression     I>2\s(I)
_refine_ls_structure_factor_coef     Fsqd
_refine_ls_matrix_type     full
_refine_ls_R_factor_all     0.0828
_refine_ls_R_factor_gt     0.0444
_refine_ls_wR_factor_gt     0.1032
_refine_ls_wR_factor_ref     0.1285
_refine_ls_goodness_of_fit_ref     1.051
_refine_ls_restrained_S_all     1.051
_refine_ls_number_reflns     2047
_refine_ls_number_parameters     157
_refine_ls_number_restraints     0
_refine_ls_number_constraints     0
_refine_ls_hydrogen_treatment     constr
_refine_ls_weighting_scheme     calc
_refine_ls_weighting_details
         'calc w=1/[\s^2^(Fo^2^)+(0.0376P)^2^+0.5982P] where P=(Fo^2^+2Fc^2^)/3'
_atom_sites_solution_hydrogens     geom
_atom_sites_solution_primary     direct
_atom_sites_solution_secondary     difmap
_refine_ls_shift/su_max     0.001
_refine_ls_shift/su_mean     0.000
_refine_diff_density_max     0.140
_refine_diff_density_min     -0.123
_refine_ls_extinction_method     'SHELXL97 (Sheldrick, 2008)'
_refine_ls_extinction_coef     0.0037(8)
_refine_ls_extinction_expression
                                  'Fc^*^=kFc[1+0.001xFc^2^\l^3^/sin(2\q)]^-1/4^'
loop_
    _atom_type_symbol
    _atom_type_description
    _atom_type_scat_dispersion_real
    _atom_type_scat_dispersion_imag
    _atom_type_scat_source
    'C' 'C' 0.0033 0.0016
                         'International Tables Vol C Tables 4.2.6.8 and 6.1.1.4'
    'H' 'H' 0.0000 0.0000
                         'International Tables Vol C Tables 4.2.6.8 and 6.1.1.4'
    'N' 'N' 0.0061 0.0033
                         'International Tables Vol C Tables 4.2.6.8 and 6.1.1.4'
    'O' 'O' 0.0106 0.0060
                         'International Tables Vol C Tables 4.2.6.8 and 6.1.1.4'
_computing_data_collection     'APEX2 (Bruker, 2005)'
_computing_cell_refinement     'SAINT (Bruker, 2001)'
_computing_data_reduction     'SAINT (Bruker, 2001)'
_computing_structure_solution     'SHELXS97 (Sheldrick, 2008)'
_computing_structure_refinement     'SHELXL97 (Sheldrick, 2008)'
_computing_molecular_graphics     'SHELXTL (Sheldrick, 2008)'
_computing_publication_material     'SHELXTL (Sheldrick, 2008)'
loop_
    _atom_site_type_symbol
    _atom_site_label
    _atom_site_fract_x
    _atom_site_fract_y
    _atom_site_fract_z
    _atom_site_U_iso_or_equiv
    _atom_site_adp_type
    _atom_site_calc_flag
    _atom_site_refinement_flags
    _atom_site_occupancy
    _atom_site_symmetry_multiplicity
    _atom_site_disorder_assembly
    _atom_site_disorder_group
    C C1 1.0282(3) 0.2044(2) -0.15171(19) 0.0791(8) Uani d . 1 1 . .
    H H1 1.0559 0.2307 -0.2072 0.095 Uiso calc R 1 1 . .
    C C2 1.0798(2) 0.21016(18) -0.07253(17) 0.0654(7) Uani d . 1 1 . .
    H H2 1.1474 0.2401 -0.0627 0.078 Uiso calc R 1 1 . .
    C C3 1.01087(17) 0.16075(15) -0.00386(14) 0.0474(5) Uani d . 1 1 . .
    C C4 1.00926(16) 0.13961(15) 0.08969(14) 0.0476(5) Uani d . 1 1 . .
    C C5 0.91729(17) 0.08795(16) 0.12813(14) 0.0484(5) Uani d . 1 1 . .
    C C6 0.9100(2) 0.06319(18) 0.22317(16) 0.0651(7) Uani d . 1 1 . .
    H H6 0.9662 0.0807 0.2627 0.078 Uiso calc R 1 1 . .
    C C7 0.8204(2) 0.0136(2) 0.2568(2) 0.0819(9) Uani d . 1 1 . .
    H H7 0.8159 -0.0021 0.3196 0.098 Uiso calc R 1 1 . .
    C C8 0.7351(2) -0.0142(2) 0.1989(2) 0.0835(9) Uani d . 1 1 . .
    H H8 0.6746 -0.0480 0.2233 0.100 Uiso calc R 1 1 . .
    C C9 0.7403(2) 0.00804(18) 0.1070(2) 0.0684(7) Uani d . 1 1 . .
    C C10 0.83121(17) 0.06121(16) 0.06827(16) 0.0524(6) Uani d . 1 1 . .
    C C12 0.91869(19) 0.12867(17) -0.05247(15) 0.0544(6) Uani d . 1 1 . .
    C C13 1.18328(18) 0.2155(2) 0.12003(19) 0.0788(8) Uani d . 1 1 . .
    H H13A 1.2177 0.1688 0.0755 0.118 Uiso calc R 1 1 . .
    H H13B 1.2303 0.2269 0.1716 0.118 Uiso calc R 1 1 . .
    H H13C 1.1667 0.2850 0.0920 0.118 Uiso calc R 1 1 . .
    C C14 0.5786(3) -0.0878(3) 0.0754(3) 0.1463(17) Uani d . 1 1 . .
    H H14A 0.6090 -0.1531 0.1020 0.219 Uiso calc R 1 1 . .
    H H14B 0.5337 -0.1076 0.0242 0.219 Uiso calc R 1 1 . .
    H H14C 0.5367 -0.0501 0.1211 0.219 Uiso calc R 1 1 . .
    N N1 0.83129(15) 0.08188(15) -0.02441(14) 0.0603(5) Uani d . 1 1 . .
    O O1 0.92925(15) 0.15576(15) -0.14407(11) 0.0756(5) Uani d . 1 1 . .
    O O2 1.08678(12) 0.16444(13) 0.15127(10) 0.0655(5) Uani d . 1 1 . .
    O O3 0.66204(14) -0.01773(15) 0.04411(16) 0.0967(7) Uani d . 1 1 . .
loop_
    _atom_site_aniso_label
    _atom_site_aniso_U_11
    _atom_site_aniso_U_22
    _atom_site_aniso_U_33
    _atom_site_aniso_U_12
    _atom_site_aniso_U_13
    _atom_site_aniso_U_23
    C1 0.102(2) 0.0731(17) 0.0625(18) 0.0109(16) 0.0183(17) 0.0169(14)
    C2 0.0779(17) 0.0560(14) 0.0623(16) 0.0018(12) 0.0185(14) 0.0051(12)
    C3 0.0573(13) 0.0387(10) 0.0461(12) 0.0039(9) 0.0084(10) -0.0004(9)
    C4 0.0533(13) 0.0420(11) 0.0475(13) 0.0008(9) 0.0042(11) -0.0061(9)
    C5 0.0569(13) 0.0397(11) 0.0487(13) 0.0001(10) 0.0111(11) -0.0039(9)
    C6 0.0844(18) 0.0595(14) 0.0515(15) -0.0051(13) 0.0160(13) -0.0006(11)
    C7 0.109(2) 0.0672(17) 0.0693(18) -0.0039(16) 0.0394(18) 0.0059(14)
    C8 0.076(2) 0.0610(16) 0.114(3) -0.0144(14) 0.0458(18) -0.0081(16)
    C9 0.0574(15) 0.0513(13) 0.097(2) -0.0045(12) 0.0184(15) -0.0099(14)
    C10 0.0535(14) 0.0390(11) 0.0647(16) 0.0026(10) 0.0100(12) -0.0055(10)
    C12 0.0681(16) 0.0475(12) 0.0476(14) 0.0119(11) -0.0006(12) -0.0002(10)
    C13 0.0597(15) 0.0896(19) 0.0872(19) -0.0186(14) 0.0017(14) -0.0050(15)
    C14 0.097(2) 0.120(3) 0.221(5) -0.061(2) 0.023(3) -0.039(3)
    N1 0.0608(13) 0.0559(12) 0.0641(14) 0.0049(9) -0.0062(10) -0.0050(10)
    O1 0.0975(14) 0.0816(12) 0.0476(10) 0.0149(10) -0.0040(10) 0.0084(8)
    O2 0.0644(10) 0.0786(11) 0.0535(10) -0.0168(8) 0.0009(8) -0.0068(8)
    O3 0.0616(11) 0.0872(13) 0.1413(19) -0.0202(10) 0.0027(12) -0.0185(12)
_geom_special_details     ?
loop_
    _geom_bond_atom_site_label_1
    _geom_bond_atom_site_label_2
    _geom_bond_site_symmetry_2
    _geom_bond_distance
    _geom_bond_publ_flag
    C1 C2 . 1.316(3) ?
    C1 O1 . 1.375(3) ?
    C1 H1 . 0.9300 ?
    C2 C3 . 1.446(3) ?
    C2 H2 . 0.9300 ?
    C3 C4 . 1.378(3) ?
    C3 C12 . 1.404(3) ?
    C4 O2 . 1.350(2) ?
    C4 C5 . 1.422(3) ?
    C5 C6 . 1.410(3) ?
    C5 C10 . 1.418(3) ?
    C6 C7 . 1.361(3) ?
    C6 H6 . 0.9300 ?
    C7 C8 . 1.397(4) ?
    C7 H7 . 0.9300 ?
    C8 C9 . 1.358(4) ?
    C8 H8 . 0.9300 ?
    C9 O3 . 1.372(3) ?
    C9 C10 . 1.422(3) ?
    C10 N1 . 1.364(3) ?
    C12 N1 . 1.296(3) ?
    C12 O1 . 1.372(3) ?
    C13 O2 . 1.429(3) ?
    C13 H13A . 0.9600 ?
    C13 H13B . 0.9600 ?
    C13 H13C . 0.9600 ?
    C14 O3 . 1.420(3) ?
    C14 H14A . 0.9600 ?
    C14 H14B . 0.9600 ?
    C14 H14C . 0.9600 ?
loop_
    _geom_angle_atom_site_label_1
    _geom_angle_atom_site_label_2
    _geom_angle_atom_site_label_3
    _geom_angle_site_symmetry_1
    _geom_angle_site_symmetry_3
    _geom_angle
    _geom_angle_publ_flag
    C2 C1 O1 . . 113.2(2) ?
    C2 C1 H1 . . 123.4 ?
    O1 C1 H1 . . 123.4 ?
    C1 C2 C3 . . 106.5(2) ?
    C1 C2 H2 . . 126.7 ?
    C3 C2 H2 . . 126.7 ?
    C4 C3 C12 . . 115.35(19) ?
    C4 C3 C2 . . 139.6(2) ?
    C12 C3 C2 . . 105.1(2) ?
    O2 C4 C3 . . 126.58(19) ?
    O2 C4 C5 . . 114.85(19) ?
    C3 C4 C5 . . 118.56(19) ?
    C6 C5 C10 . . 119.8(2) ?
    C6 C5 C4 . . 121.8(2) ?
    C10 C5 C4 . . 118.35(19) ?
    C7 C6 C5 . . 119.7(2) ?
    C7 C6 H6 . . 120.1 ?
    C5 C6 H6 . . 120.1 ?
    C6 C7 C8 . . 121.3(3) ?
    C6 C7 H7 . . 119.3 ?
    C8 C7 H7 . . 119.3 ?
    C9 C8 C7 . . 120.2(2) ?
    C9 C8 H8 . . 119.9 ?
    C7 C8 H8 . . 119.9 ?
    C8 C9 O3 . . 124.8(2) ?
    C8 C9 C10 . . 120.9(3) ?
    O3 C9 C10 . . 114.3(2) ?
    N1 C10 C5 . . 123.87(19) ?
    N1 C10 C9 . . 118.1(2) ?
    C5 C10 C9 . . 118.0(2) ?
    N1 C12 O1 . . 119.3(2) ?
    N1 C12 C3 . . 131.0(2) ?
    O1 C12 C3 . . 109.8(2) ?
    O2 C13 H13A . . 109.5 ?
    O2 C13 H13B . . 109.5 ?
    H13A C13 H13B . . 109.5 ?
    O2 C13 H13C . . 109.5 ?
    H13A C13 H13C . . 109.5 ?
    H13B C13 H13C . . 109.5 ?
    O3 C14 H14A . . 109.5 ?
    O3 C14 H14B . . 109.5 ?
    H14A C14 H14B . . 109.5 ?
    O3 C14 H14C . . 109.5 ?
    H14A C14 H14C . . 109.5 ?
    H14B C14 H14C . . 109.5 ?
    C12 N1 C10 . . 112.91(19) ?
    C12 O1 C1 . . 105.51(19) ?
    C4 O2 C13 . . 119.57(18) ?
    C9 O3 C14 . . 116.6(3) ?
loop_
    _geom_torsion_atom_site_label_1
    _geom_torsion_atom_site_label_2
    _geom_torsion_atom_site_label_3
    _geom_torsion_atom_site_label_4
    _geom_torsion_site_symmetry_1
    _geom_torsion_site_symmetry_2
    _geom_torsion_site_symmetry_3
    _geom_torsion_site_symmetry_4
    _geom_torsion
    _geom_torsion_publ_flag
    O1 C1 C2 C3 . . . . 0.2(3) ?
    C1 C2 C3 C4 . . . . -178.6(2) ?
    C1 C2 C3 C12 . . . . -0.2(2) ?
    C12 C3 C4 O2 . . . . -178.62(18) ?
    C2 C3 C4 O2 . . . . -0.3(4) ?
    C12 C3 C4 C5 . . . . 0.4(3) ?
    C2 C3 C4 C5 . . . . 178.7(2) ?
    O2 C4 C5 C6 . . . . -1.2(3) ?
    C3 C4 C5 C6 . . . . 179.67(19) ?
    O2 C4 C5 C10 . . . . 178.73(17) ?
    C3 C4 C5 C10 . . . . -0.4(3) ?
    C10 C5 C6 C7 . . . . 0.1(3) ?
    C4 C5 C6 C7 . . . . -179.9(2) ?
    C5 C6 C7 C8 . . . . 0.4(4) ?
    C6 C7 C8 C9 . . . . 0.0(4) ?
    C7 C8 C9 O3 . . . . 178.7(2) ?
    C7 C8 C9 C10 . . . . -1.0(4) ?
    C6 C5 C10 N1 . . . . -179.89(19) ?
    C4 C5 C10 N1 . . . . 0.2(3) ?
    C6 C5 C10 C9 . . . . -1.0(3) ?
    C4 C5 C10 C9 . . . . 179.04(18) ?
    C8 C9 C10 N1 . . . . -179.6(2) ?
    O3 C9 C10 N1 . . . . 0.7(3) ?
    C8 C9 C10 C5 . . . . 1.4(3) ?
    O3 C9 C10 C5 . . . . -178.24(18) ?
    C4 C3 C12 N1 . . . . -0.1(3) ?
    C2 C3 C12 N1 . . . . -179.0(2) ?
    C4 C3 C12 O1 . . . . 178.92(17) ?
    C2 C3 C12 O1 . . . . 0.1(2) ?
    O1 C12 N1 C10 . . . . -179.06(18) ?
    C3 C12 N1 C10 . . . . -0.1(3) ?
    C5 C10 N1 C12 . . . . 0.1(3) ?
    C9 C10 N1 C12 . . . . -178.82(18) ?
    N1 C12 O1 C1 . . . . 179.27(19) ?
    C3 C12 O1 C1 . . . . 0.1(2) ?
    C2 C1 O1 C12 . . . . -0.2(3) ?
    C3 C4 O2 C13 . . . . -1.7(3) ?
    C5 C4 O2 C13 . . . . 179.32(19) ?
    C8 C9 O3 C14 . . . . -10.6(4) ?
    C10 C9 O3 C14 . . . . 169.1(2) ?
