# Supplementary material for: 4,8-Dimeth­oxy­furo[2,3-b]quinoline (γ-fagarine)
Source: Acta Crystallogr Sect E Struct Rep Online. 2011 Jul 6;67(Pt 8):o1907. doi: 10.1107/S1600536811025062 (PMC3212300; doi:10.1107/S1600536811025062)
Supplement: Supplementary file 2 [file e-67-o1907-Isup2.hkl]

# 
# h,k,l, Fc-squared, Fo-squared, sigma(Fo-squared) and status flag 
# 
data_I
_shelx_title ' Pbca in Pbca' 
_shelx_refln_list_code          4 
_shelx_F_calc_maximum      242.89 
_exptl_crystal_F_000       960.00 
_reflns_d_resolution_high  0.8255 
 
loop_ 
 _symmetry_equiv_pos_as_xyz 
 'x, y, z' 
 '-x+1/2, -y, z+1/2' 
 '-x, y+1/2, -z+1/2' 
 'x+1/2, -y+1/2, -z' 
 '-x, -y, -z' 
 'x-1/2, y, -z-1/2' 
 'x, -y-1/2, z-1/2' 
 '-x-1/2, y-1/2, z' 
 
_cell_length_a    12.4913 
_cell_length_b    12.1548 
_cell_length_c    14.4662 
_cell_angle_alpha  90.000 
_cell_angle_beta   90.000 
_cell_angle_gamma  90.000 
 
_shelx_F_squared_multiplier     1.000 
 
loop_ 
 _refln_index_h 
 _refln_index_k 
 _refln_index_l 
 _refln_F_squared_calc 
 _refln_F_squared_meas 
 _refln_F_squared_sigma 
 _refln_observed_status 
   2   0   0     5984.90     5906.89    297.97 o 
   4   0   0      916.52      855.02     45.29 o 
   6   0   0      431.78      394.68     23.57 o 
   8   0   0     2279.09     2259.48    118.14 o 
  10   0   0       91.08       77.95      9.95 o 
  12   0   0     3008.11     3027.10    158.78 o 
  14   0   0        0.03       -1.64     10.92 o 
   2   1   0      247.27      292.78     13.97 o 
   4   1   0       51.30       54.43      6.32 o 
   6   1   0      547.01      638.91     24.71 o 
   8   1   0       86.93       90.75      6.73 o 
  10   1   0      323.53      324.69     15.76 o 
  12   1   0      164.24      169.14     13.74 o 
  14   1   0        1.96       -0.95      5.60 o 
   0   2   0    11421.44    12312.51    626.29 o 
   2   2   0    31321.54    32046.65   1162.11 o 
   4   2   0      342.81      362.19     13.00 o 
   6   2   0      354.22      346.22     13.19 o 
   8   2   0       17.74       31.59      3.54 o 
  10   2   0      524.57      499.57     23.82 o 
  12   2   0      183.95      182.71     31.98 o 
  14   2   0       30.86       28.83      7.86 o 
   2   3   0    58997.73    61259.59   1974.50 o 
   4   3   0      301.06      300.56     10.10 o 
   6   3   0      594.79      724.59     25.27 o 
   8   3   0        6.55        3.24      2.57 o 
  10   3   0     1921.25     1862.25    130.27 o 
  12   3   0        6.59       17.68      6.45 o 
  14   3   0      107.32      116.70     19.34 o 
   0   4   0        6.81       18.11      5.04 o 
   2   4   0    28059.73    28657.99    923.05 o 
   4   4   0      595.88      625.41     21.69 o 
   6   4   0     1089.02     1251.17     38.43 o 
   8   4   0        2.78       -1.07      3.07 o 
  10   4   0      862.55      813.29     54.37 o 
  12   4   0       50.65       38.63      7.95 o 
  14   4   0       91.00      109.47     20.40 o 
   2   5   0     2934.14     2896.07     94.68 o 
   4   5   0      849.99      819.10     28.14 o 
   6   5   0       10.25        5.93      2.32 o 
   8   5   0      200.02      196.41     12.40 o 
  10   5   0       30.05       21.83      6.26 o 
  12   5   0      100.09      109.37     11.60 o 
  14   5   0      110.10      124.13     33.31 o 
   0   6   0     3736.06     4126.04    172.86 o 
   2   6   0       17.77       14.17      2.16 o 
   4   6   0     2633.92     2516.68     82.99 o 
   6   6   0       46.86       55.30      5.13 o 
   8   6   0      563.14      584.40     30.77 o 
  10   6   0        0.54       -2.65      4.49 o 
  12   6   0        1.32        2.94      6.43 o 
   2   7   0      103.42      118.82      5.41 o 
   4   7   0     1470.54     1532.09     51.53 o 
   6   7   0        4.52        5.55      3.26 o 
   8   7   0      339.55      333.62     22.55 o 
  10   7   0        0.33       -3.28      5.02 o 
  12   7   0        9.10       11.67      7.13 o 
   0   8   0        0.92       -1.09      2.69 o 
   2   8   0      499.21      482.35     17.84 o 
   4   8   0      295.30      288.67     11.92 o 
   6   8   0       27.05       23.64      5.42 o 
   8   8   0      407.39      381.92     20.91 o 
  10   8   0        5.11       -7.77      5.20 o 
  12   8   0        0.12       -0.82      5.79 o 
   2   9   0        0.23       -0.39      2.93 o 
   4   9   0        0.31        0.19      3.47 o 
   6   9   0       36.17       24.97      6.24 o 
   8   9   0        1.42       -0.55      5.04 o 
  10   9   0        1.39        3.54      7.01 o 
   0  10   0       19.70       20.75      9.83 o 
   2  10   0      590.14      595.69     24.97 o 
   4  10   0        1.09       -5.37      3.58 o 
   6  10   0      116.91       94.77     10.88 o 
   8  10   0        5.12       -1.38      5.11 o 
  10  10   0       43.03       40.27      8.09 o 
   2  11   0       99.11      121.08     12.72 o 
   4  11   0       15.26        8.58      5.76 o 
   6  11   0       28.48       40.22      7.64 o 
   8  11   0        0.39       -0.63      5.66 o 
  10  11   0       43.71       37.82      8.39 o 
   0  12   0      265.31      243.59     27.85 o 
   2  12   0       25.14       22.39      7.46 o 
   4  12   0        0.93        0.08      5.38 o 
   6  12   0        3.90       -3.54     10.37 o 
   8  12   0        4.45       -5.73      7.34 o 
   2  13   0        6.79        5.21      9.83 o 
   4  13   0        1.14       -2.73     13.10 o 
   6  13   0        5.56        4.55      8.26 o 
   0  14   0      480.07      475.24     46.43 o 
   2  14   0        2.67       13.32      8.86 o 
   4  14   0        3.53        2.73     13.10 o 
   1   1   1    12889.00    12845.60    411.92 o 
   2   1   1       53.30       44.89      1.95 o 
   3   1   1      642.89      618.25     14.71 o 
   4   1   1      106.18      124.72      3.75 o 
   5   1   1       35.91       32.09      1.85 o 
   6   1   1       93.47      105.30      6.48 o 
   7   1   1       19.76       26.69      2.33 o 
   8   1   1       89.33       87.28      4.61 o 
   9   1   1        2.04        2.26      2.17 o 
  10   1   1       68.23       83.11      5.25 o 
  11   1   1      571.51      579.30     19.20 o 
  12   1   1       53.23       56.06      6.30 o 
  13   1   1        7.29        5.05      4.38 o 
  14   1   1        7.86        8.31      5.31 o 
  15   1   1        2.54        1.31      6.33 o 
   0   2   1      924.60      901.73     33.10 o 
   1   2   1      956.89      967.01     26.60 o 
   2   2   1       32.69       20.64      1.59 o 
   3   2   1        1.68       -0.17      1.36 o 
   4   2   1      175.29      160.45      4.63 o 
   5   2   1      871.12     1000.87     23.93 o 
   6   2   1        0.01       -1.77      1.18 o 
   7   2   1        1.18       -0.79      1.41 o 
   8   2   1       18.44       26.62      2.70 o 
   9   2   1      165.63      161.26     10.27 o 
  10   2   1      214.90      216.14      9.37 o 
  11   2   1      310.78      312.06     17.67 o 
  12   2   1       44.57       56.32      6.10 o 
  13   2   1        2.72        5.55      4.29 o 
  14   2   1        0.02       -3.27      4.17 o 
   1   3   1    34992.68    35856.56    812.64 o 
   2   3   1     6933.74     6728.22    161.96 o 
   3   3   1      428.21      475.66     11.67 o 
   4   3   1      901.03      887.38     22.38 o 
   5   3   1      304.38      350.88      8.74 o 
   6   3   1        0.00       -1.92      1.28 o 
   7   3   1      108.52      111.68      4.66 o 
   8   3   1      168.29      180.86      6.15 o 
   9   3   1       11.63       12.01      3.32 o 
  10   3   1      474.93      465.19     26.42 o 
  11   3   1      143.58      129.92      8.71 o 
  12   3   1       76.26       92.59      7.52 o 
  13   3   1      216.95      263.05     32.74 o 
  14   3   1        0.08        4.41      4.51 o 
   0   4   1     2361.20     2291.13     68.10 o 
   1   4   1     5165.53     5153.87    112.43 o 
   2   4   1     2316.62     2219.96     48.91 o 
   3   4   1      497.05      464.06     10.94 o 
   4   4   1       83.19       92.62      3.52 o 
   5   4   1       83.07       78.98      2.98 o 
   6   4   1      143.98      123.39      3.97 o 
   7   4   1      231.47      214.25      7.52 o 
   8   4   1       38.36       34.50      3.35 o 
   9   4   1       41.17       43.54      4.72 o 
  10   4   1        1.71        1.86      3.54 o 
  11   4   1        0.19       -1.12      3.35 o 
  12   4   1        1.19        4.46      3.82 o 
  13   4   1      164.58      206.80     13.62 o 
  14   4   1        0.99       14.51      5.05 o 
   1   5   1        6.24        7.26      1.18 o 
   2   5   1      129.32      123.74      3.73 o 
   3   5   1     3553.65     3719.12     81.61 o 
   4   5   1        1.25       -0.50      1.29 o 
   5   5   1      212.14      200.43      6.09 o 
   6   5   1        2.06       -0.35      1.63 o 
   7   5   1      283.64      333.94     11.45 o 
   8   5   1      240.97      227.76      8.32 o 
   9   5   1       56.12       60.93      5.35 o 
  10   5   1        2.99       -4.94      3.29 o 
  11   5   1        1.62        1.95      3.64 o 
  12   5   1       24.76       32.47      5.65 o 
  13   5   1       62.69       81.57      8.76 o 
  14   5   1        8.13       19.77      6.06 o 
   0   6   1       20.31       27.53      6.30 o 
   1   6   1      675.29      657.57     14.61 o 
   2   6   1      414.83      410.68      9.56 o 
   3   6   1     1000.11      961.96     22.08 o 
   4   6   1      592.36      572.31     13.79 o 
   5   6   1      190.45      178.35      5.72 o 
   6   6   1       36.42       47.18      3.07 o 
   7   6   1       10.75        8.87      2.47 o 
   8   6   1      192.95      193.02      9.60 o 
   9   6   1      191.23      205.57     10.23 o 
  10   6   1       11.92        5.44      4.75 o 
  11   6   1       56.75       58.50      6.30 o 
  12   6   1        2.73        2.60      3.90 o 
  13   6   1        2.55       10.08      4.60 o 
   1   7   1        3.32       -1.74      1.51 o 
   2   7   1     1746.54     1758.02     37.62 o 
   3   7   1     4366.68     4360.94    100.64 o 
   4   7   1     2078.93     2082.66     48.97 o 
   5   7   1      145.57      139.44      5.33 o 
   6   7   1       15.64       16.82      2.72 o 
   7   7   1        1.80        0.04      2.53 o 
   8   7   1      232.98      217.82     11.38 o 
   9   7   1      353.51      358.14     12.91 o 
  10   7   1        0.55       -2.85      4.22 o 
  11   7   1        3.63       -0.26      4.26 o 
  12   7   1        6.12        2.63      4.27 o 
  13   7   1        0.15        4.80      4.65 o 
   0   8   1        4.55        3.35      2.03 o 
   1   8   1       84.41       91.53      3.42 o 
   2   8   1       92.32       92.88      4.68 o 
   3   8   1       13.36       21.75      3.01 o 
   4   8   1        0.22        0.81      1.95 o 
   5   8   1      287.08      300.64      9.34 o 
   6   8   1       28.63       23.34      3.50 o 
   7   8   1       66.22       63.34      4.99 o 
   8   8   1       13.92       11.92      3.60 o 
   9   8   1       43.06       38.17      4.89 o 
  10   8   1       16.11       10.40      4.86 o 
  11   8   1        3.58        4.71      4.33 o 
  12   8   1        0.05        0.71      4.20 o 
   1   9   1      240.00      253.63      8.07 o 
   2   9   1       22.80       34.28      4.07 o 
   3   9   1       25.18       26.99      3.55 o 
   4   9   1      250.56      223.88      7.73 o 
   5   9   1      136.12      132.81      6.15 o 
   6   9   1        9.11        1.17      3.30 o 
   7   9   1       82.93       83.60     10.79 o 
   8   9   1        1.65        2.03      3.73 o 
   9   9   1        5.22        1.07      3.75 o 
  10   9   1       10.95        8.40      4.42 o 
  11   9   1        1.43        4.31      4.87 o 
   0  10   1      190.93      185.34     12.10 o 
   1  10   1      285.50      286.68     10.42 o 
   2  10   1       30.39       28.64      3.93 o 
   3  10   1        3.41        4.16      2.90 o 
   4  10   1       77.06       71.43      4.81 o 
   5  10   1      289.47      261.15      9.60 o 
   6  10   1      272.82      261.25     11.94 o 
   7  10   1      173.51      176.21     15.47 o 
   8  10   1        0.93       -2.25      3.67 o 
   9  10   1        0.22       -1.90      3.73 o 
  10  10   1        0.58        9.47      4.40 o 
  11  10   1       14.80       14.81      5.88 o 
   1  11   1       90.62      109.10      9.38 o 
   2  11   1        8.84        7.45      4.42 o 
   3  11   1        5.44        0.80      3.06 o 
   4  11   1        6.26        6.77      3.39 o 
   5  11   1        6.76       10.01      4.48 o 
   6  11   1        0.56        3.40      4.44 o 
   7  11   1        0.00        2.51      4.08 o 
   8  11   1        1.88        1.29      4.18 o 
   9  11   1        8.78        5.83      4.35 o 
  10  11   1        4.34        7.87      4.61 o 
   0  12   1       51.37       70.57     11.00 o 
   1  12   1       45.05       53.08      7.93 o 
   2  12   1        0.63        1.77      4.52 o 
   3  12   1        1.80        3.68      4.75 o 
   4  12   1        1.01       -1.84      4.12 o 
   5  12   1       50.19       58.56      7.84 o 
   6  12   1        7.07       -2.32      4.90 o 
   7  12   1       17.19        7.91      5.65 o 
   8  12   1       18.60        9.61      5.45 o 
   1  13   1       97.23      105.75     10.40 o 
   2  13   1        0.14       -2.65      5.18 o 
   3  13   1        0.46       -5.41      4.64 o 
   4  13   1        0.07       -7.46      4.97 o 
   5  13   1       24.66       17.36     10.23 o 
   6  13   1        6.71        2.51      6.19 o 
   7  13   1       23.23       38.51      7.95 o 
   0  14   1        4.56       23.67     14.74 o 
   1  14   1        2.49        3.98      5.93 o 
   2  14   1        6.15        7.23      5.86 o 
   3  14   1        2.67        1.40      5.75 o 
   4  14   1        3.69        0.19      9.24 o 
   0   0   2    12212.76    11688.84    588.44 o 
   1   0   2     2912.16     2711.15    139.52 o 
   2   0   2     1245.35     1085.45     39.41 o 
   3   0   2      749.48      667.19     24.97 o 
   4   0   2      524.59      503.45     22.61 o 
   5   0   2      256.25      273.16     11.80 o 
   6   0   2     5169.20     5219.51    169.39 o 
   7   0   2      199.02      201.91     10.15 o 
   8   0   2       13.98       16.38      4.41 o 
   9   0   2      522.10      523.99     22.37 o 
  10   0   2        9.68        1.53      3.65 o 
  11   0   2      124.89      121.76      9.59 o 
  12   0   2      303.92      313.52     23.17 o 
  13   0   2        4.39       11.04      6.51 o 
  14   0   2        5.21        6.48      8.68 o 
  15   0   2        0.05       -1.38      9.07 o 
   1   1   2       56.02       55.34      2.40 o 
   2   1   2      420.24      385.71     10.41 o 
   3   1   2     3428.97     3335.76     90.54 o 
   4   1   2      222.25      229.40      6.97 o 
   5   1   2      307.07      302.29      8.57 o 
   6   1   2       18.32       17.27      1.93 o 
   7   1   2       33.09       31.07      2.50 o 
   8   1   2        1.30       -0.51      1.91 o 
   9   1   2       75.50       85.39      4.91 o 
  10   1   2      122.50      117.25      7.26 o 
  11   1   2      267.30      253.44     10.10 o 
  12   1   2        6.80        2.47      3.91 o 
  13   1   2        0.87       -0.07      4.03 o 
  14   1   2        0.00        4.14      5.13 o 
   0   2   2      509.79      464.36     20.22 o 
   1   2   2    20184.39    19533.18    494.80 o 
   2   2   2       55.48       47.21      2.59 o 
   3   2   2      508.95      413.08     13.89 o 
   4   2   2      892.18      849.09     21.29 o 
   5   2   2      133.36      166.46      5.08 o 
   6   2   2     1056.69     1104.75     26.55 o 
   7   2   2       49.15       44.92      2.88 o 
   8   2   2      121.32      109.31      5.32 o 
   9   2   2       89.48       97.96      5.21 o 
  10   2   2      192.93      180.79      8.98 o 
  11   2   2      224.70      219.79     14.04 o 
  12   2   2        7.27        7.39      4.22 o 
  13   2   2       68.05       74.11      7.09 o 
  14   2   2        4.25        7.83      4.57 o 
   1   3   2     8523.50     8417.16    201.97 o 
   2   3   2     3243.52     3257.72     83.40 o 
   3   3   2      876.93      825.56     20.68 o 
   4   3   2     1155.47     1091.97     24.61 o 
   5   3   2      514.67      585.34     15.42 o 
   6   3   2        9.03        5.23      1.52 o 
   7   3   2       39.20       43.43      2.78 o 
   8   3   2      162.93      179.87      8.03 o 
   9   3   2        3.38        6.30      2.82 o 
  10   3   2      368.08      363.49     14.42 o 
  11   3   2       42.50       41.50      5.98 o 
  12   3   2        0.48       -0.60      3.64 o 
  13   3   2       49.85       34.88      5.72 o 
  14   3   2       13.74       11.65      4.91 o 
   0   4   2     4180.91     4060.95    130.97 o 
   1   4   2     4160.56     4077.71     98.23 o 
   2   4   2       67.27       64.29      3.03 o 
   3   4   2      461.36      399.02     10.09 o 
   4   4   2     1275.30     1248.74     31.23 o 
   5   4   2     1744.88     1755.81     41.23 o 
   6   4   2       29.04       31.57      2.53 o 
   7   4   2      111.37      116.89      5.24 o 
   8   4   2       23.31       35.40      4.80 o 
   9   4   2       83.19       98.71      9.48 o 
  10   4   2       84.42       78.85      6.46 o 
  11   4   2       48.98       33.87      5.12 o 
  12   4   2       22.90       17.11      4.63 o 
  13   4   2       20.55       21.08      5.14 o 
  14   4   2        0.98        7.38      5.53 o 
   1   5   2      285.55      285.55      7.07 o 
   2   5   2       14.35       18.49      1.59 o 
   3   5   2      931.09      914.90     21.91 o 
   4   5   2     1001.39     1026.49     24.47 o 
   5   5   2       24.55       21.87      2.14 o 
   6   5   2      143.44      141.01      6.20 o 
   7   5   2      216.11      240.58      8.44 o 
   8   5   2      927.14      927.12     26.00 o 
   9   5   2      474.73      477.59     20.46 o 
  10   5   2        0.70        2.32      3.34 o 
  11   5   2        0.89       -0.47      3.74 o 
  12   5   2       10.87        5.32      4.64 o 
  13   5   2        1.49        1.30      4.59 o 
  14   5   2        4.29       11.29      5.65 o 
   0   6   2      364.49      376.23     12.42 o 
   1   6   2       77.22       89.18      3.00 o 
   2   6   2     1646.08     1665.33     35.56 o 
   3   6   2     7671.18     7539.43    164.83 o 
   4   6   2      312.67      316.86      8.30 o 
   5   6   2      465.89      450.49     11.90 o 
   6   6   2       13.16       11.59      2.16 o 
   7   6   2       15.27       17.50      2.74 o 
   8   6   2      342.61      324.60     13.96 o 
   9   6   2      742.53      697.63     30.03 o 
  10   6   2       26.75       24.70      4.95 o 
  11   6   2        5.55        0.13      3.96 o 
  12   6   2        4.04       -0.44      3.92 o 
  13   6   2        1.29        0.03      3.82 o 
   1   7   2       16.89       14.76      1.79 o 
   2   7   2      132.28      133.86      4.41 o 
   3   7   2      447.07      457.94     12.09 o 
   4   7   2       65.85       60.87      3.78 o 
   5   7   2        5.66        7.57      2.27 o 
   6   7   2       19.18       23.09      2.89 o 
   7   7   2        5.24       13.37      3.11 o 
   8   7   2       39.25       42.23      4.44 o 
   9   7   2       13.66       16.62      3.82 o 
  10   7   2        3.60        0.26      3.80 o 
  11   7   2        2.26        0.76      3.75 o 
  12   7   2        1.69        2.32      4.30 o 
  13   7   2        0.24       12.20      5.19 o 
   0   8   2        0.15       -3.32      2.21 o 
   1   8   2       17.77       14.40      2.02 o 
   2   8   2      568.98      575.78     14.83 o 
   3   8   2      776.10      833.73     21.92 o 
   4   8   2       45.66       49.37      3.39 o 
   5   8   2       12.65       10.52      2.43 o 
   6   8   2      225.01      202.68      9.01 o 
   7   8   2      103.89      116.46      7.87 o 
   8   8   2       34.49       27.43      4.25 o 
   9   8   2       35.93       38.18      4.57 o 
  10   8   2       14.41       10.59      4.38 o 
  11   8   2        0.78       -2.32      4.37 o 
  12   8   2        0.44       -1.56      4.36 o 
   1   9   2        1.36       -0.91      2.09 o 
   2   9   2        5.31        2.60      2.18 o 
   3   9   2       66.24       84.38      4.45 o 
   4   9   2      204.76      200.73      8.94 o 
   5   9   2      418.55      419.37     12.50 o 
   6   9   2       39.94       48.09      4.56 o 
   7   9   2      401.36      392.98     21.61 o 
   8   9   2       62.14       60.23      5.84 o 
   9   9   2       20.19       18.29      4.46 o 
  10   9   2        4.55        7.90      4.66 o 
  11   9   2        2.46        7.29      4.98 o 
   0  10   2       27.36       24.58      5.34 o 
   1  10   2      186.88      193.97      8.11 o 
   2  10   2        9.35        6.87      2.78 o 
   3  10   2      327.81      339.18     11.31 o 
   4  10   2      312.78      315.56     11.77 o 
   5  10   2      568.01      571.09     20.46 o 
   6  10   2      206.53      208.47     11.40 o 
   7  10   2      133.37      130.22      8.12 o 
   8  10   2       14.15       21.54      4.89 o 
   9  10   2        0.97        1.28      3.94 o 
  10  10   2        3.85        1.86      4.49 o 
   1  11   2      155.91      144.46     10.46 o 
   2  11   2        3.79        1.62      3.87 o 
   3  11   2        9.65       14.10      3.75 o 
   4  11   2      134.67      130.29      7.10 o 
   5  11   2       33.47       29.06      5.45 o 
   6  11   2        2.93       -0.13      4.26 o 
   7  11   2        5.35        8.24      4.74 o 
   8  11   2        0.05        2.46      4.66 o 
   9  11   2        0.63        1.95      4.80 o 
   0  12   2        0.02        3.28      7.10 o 
   1  12   2       24.50       30.41      6.28 o 
   2  12   2        0.30       -0.50      4.63 o 
   3  12   2       30.00       26.52      6.03 o 
   4  12   2       23.14       33.88      4.91 o 
   5  12   2        8.48       13.21      5.00 o 
   6  12   2      132.78      136.94     12.98 o 
   7  12   2       25.71       16.89      5.66 o 
   8  12   2       16.98       26.13      6.08 o 
   1  13   2       19.25       23.80      6.23 o 
   2  13   2        0.05       -6.00      4.90 o 
   3  13   2        5.89        8.29      5.44 o 
   4  13   2       12.24       13.58      5.96 o 
   5  13   2      169.08      150.19     17.36 o 
   6  13   2       17.90       12.67      8.65 o 
   0  14   2       24.38       27.63     10.36 o 
   1  14   2       16.18        3.77      6.18 o 
   2  14   2        0.89       -4.23      5.80 o 
   3  14   2        0.02        2.87      5.87 o 
   4  14   2        0.38        0.97      8.27 o 
   1   1   3     2533.31     2439.63     75.35 o 
   2   1   3    11044.10    10618.45    266.64 o 
   3   1   3      387.08      394.76     11.71 o 
   4   1   3       41.69       43.87      2.40 o 
   5   1   3     3608.53     3739.68     95.39 o 
   6   1   3      202.44      208.90      7.19 o 
   7   1   3      372.05      427.83     12.16 o 
   8   1   3        3.66        5.42      2.14 o 
   9   1   3       41.01       40.41      3.68 o 
  10   1   3       54.42       48.11      4.23 o 
  11   1   3       33.76       34.78      4.94 o 
  12   1   3        0.38        0.25      3.62 o 
  13   1   3        0.07        2.10      3.86 o 
  14   1   3       20.99       32.27      7.42 o 
   0   2   3     2285.45     2055.23     86.19 o 
   1   2   3     1310.55     1225.53     33.94 o 
   2   2   3      980.79      855.74     21.19 o 
   3   2   3      363.83      386.36     10.19 o 
   4   2   3     1987.63     2034.86     55.19 o 
   5   2   3      750.67      810.79     23.51 o 
   6   2   3     1523.47     1595.93     39.58 o 
   7   2   3       51.85       50.54      3.12 o 
   8   2   3      391.21      400.88     12.61 o 
   9   2   3        9.77        8.78      3.15 o 
  10   2   3       16.91        8.14      3.48 o 
  11   2   3        3.42       -3.33      3.48 o 
  12   2   3        0.00       -0.49      3.81 o 
  13   2   3       18.44       28.74      5.42 o 
  14   2   3        1.12        1.91      4.41 o 
   1   3   3     2259.33     2077.59     50.58 o 
   2   3   3       45.20       54.10      3.00 o 
   3   3   3       10.29       26.60      1.71 o 
   4   3   3     1151.41     1166.14     29.01 o 
   5   3   3      420.48      465.25     13.46 o 
   6   3   3       12.49       14.60      1.94 o 
   7   3   3     1799.61     1804.42     45.03 o 
   8   3   3       75.81       85.54      4.80 o 
   9   3   3        0.07       -3.50      2.33 o 
  10   3   3        0.11       -4.54      3.50 o 
  11   3   3        1.59       -2.44      3.62 o 
  12   3   3       33.86       29.34      5.13 o 
  13   3   3        0.05        2.49      4.14 o 
  14   3   3        0.00        4.31      4.68 o 
   0   4   3      166.96      166.82      7.64 o 
   1   4   3       24.85       27.90      1.77 o 
   2   4   3        0.68        0.73      1.04 o 
   3   4   3     1226.47     1216.62     34.37 o 
   4   4   3        5.92        2.93      1.39 o 
   5   4   3      313.36      326.15      9.14 o 
   6   4   3      201.46      195.06      6.60 o 
   7   4   3      222.75      256.56      8.22 o 
   8   4   3        9.33        2.72      2.18 o 
   9   4   3      184.29      173.96     11.28 o 
  10   4   3       63.50       56.87      8.98 o 
  11   4   3        2.30        0.34      3.87 o 
  12   4   3        1.26        2.99      4.21 o 
  13   4   3        0.00        0.81      4.75 o 
  14   4   3        0.37        2.64      5.12 o 
   1   5   3      834.10      755.30     19.16 o 
   2   5   3       23.71       27.74      1.96 o 
   3   5   3      483.56      492.37     12.39 o 
   4   5   3     2567.07     2553.80     59.10 o 
   5   5   3      179.64      175.76      6.62 o 
   6   5   3       23.00       24.24      2.56 o 
   7   5   3      110.62      122.48      5.62 o 
   8   5   3      115.24      127.56      6.07 o 
   9   5   3      409.07      399.81     14.11 o 
  10   5   3        6.01        3.77      3.78 o 
  11   5   3       19.38       18.56      4.74 o 
  12   5   3        0.22       -3.86      3.61 o 
  13   5   3        6.80       19.04      6.29 o 
   0   6   3      176.08      172.26      7.13 o 
   1   6   3       72.49       71.22      2.76 o 
   2   6   3     1077.61      999.74     22.77 o 
   3   6   3       80.04       81.85      6.28 o 
   4   6   3       25.36       19.43      2.34 o 
   5   6   3       86.07       81.79      3.90 o 
   6   6   3       63.42       69.97      4.58 o 
   7   6   3      147.95      157.02      7.17 o 
   8   6   3        9.38        5.14      3.10 o 
   9   6   3       17.57       21.98      4.00 o 
  10   6   3       15.74        8.76      4.13 o 
  11   6   3        1.86        0.58      3.95 o 
  12   6   3        0.02        3.20      4.20 o 
  13   6   3        0.00        7.70      4.57 o 
   1   7   3       35.10       40.38      2.34 o 
   2   7   3     1247.90     1338.44     32.04 o 
   3   7   3      690.54      685.73     17.27 o 
   4   7   3       41.37       41.84      3.10 o 
   5   7   3      137.47      152.45      6.88 o 
   6   7   3       15.70       20.30      3.00 o 
   7   7   3       30.11       26.34      3.91 o 
   8   7   3        4.93        0.75      3.17 o 
   9   7   3      150.74      139.55     15.59 o 
  10   7   3       15.94       12.97      4.57 o 
  11   7   3        2.69        5.67      4.04 o 
  12   7   3        0.76        4.05      4.30 o 
  13   7   3        0.53        2.46      4.41 o 
   0   8   3       82.37       97.00      6.46 o 
   1   8   3       68.42       73.60      3.84 o 
   2   8   3       74.08       69.65      4.69 o 
   3   8   3       30.50       31.37      2.94 o 
   4   8   3      143.03      128.53      7.92 o 
   5   8   3       56.64       58.64      3.86 o 
   6   8   3       74.42       69.71      5.15 o 
   7   8   3      617.64      620.23     20.01 o 
   8   8   3      137.93      151.03      7.82 o 
   9   8   3       71.46       52.74      5.20 o 
  10   8   3        0.24        0.65      3.56 o 
  11   8   3        1.69       -4.63      3.81 o 
  12   8   3        4.64       10.54      5.33 o 
   1   9   3        9.32        7.86      2.30 o 
   2   9   3       17.38       35.87      8.03 o 
   3   9   3       14.86       16.94      2.93 o 
   4   9   3      819.35      787.68     22.62 o 
   5   9   3      537.68      540.22     15.45 o 
   6   9   3        1.77        4.27      3.43 o 
   7   9   3      381.14      362.79     13.35 o 
   8   9   3       86.97       93.45      6.33 o 
   9   9   3        5.41        0.30      3.77 o 
  10   9   3        4.16       -0.53      4.06 o 
  11   9   3        2.87       -0.57      4.71 o 
   0  10   3       36.06       38.50      6.45 o 
   1  10   3        0.94        0.10      2.86 o 
   2  10   3        0.17       -3.72      2.48 o 
   3  10   3       38.17       26.11      4.34 o 
   4  10   3      273.78      263.59     10.29 o 
   5  10   3      193.58      206.85      9.21 o 
   6  10   3        1.01        1.32      4.18 o 
   7  10   3       17.63       21.21      5.31 o 
   8  10   3       82.64       75.86      7.52 o 
   9  10   3        1.02        0.54      3.91 o 
  10  10   3        0.88        3.47      4.84 o 
   1  11   3       14.01        4.11      3.59 o 
   2  11   3        0.56        0.50      3.09 o 
   3  11   3       22.15       23.69      4.28 o 
   4  11   3      128.06      121.81      7.00 o 
   5  11   3      101.16       89.85      7.21 o 
   6  11   3        1.38        5.04      4.70 o 
   7  11   3       22.73       28.64      6.10 o 
   8  11   3       14.72       17.43      5.28 o 
   9  11   3        0.73        0.79      4.72 o 
   0  12   3       22.15       20.27      8.29 o 
   1  12   3        1.17        4.93      4.24 o 
   2  12   3        1.17       -2.36      4.02 o 
   3  12   3        1.45        1.05      3.87 o 
   4  12   3        2.93        3.18      4.06 o 
   5  12   3       31.63       40.42      6.33 o 
   6  12   3      369.52      375.43     17.35 o 
   7  12   3        9.99       18.79      5.88 o 
   8  12   3        0.50       -7.29      4.86 o 
   1  13   3        0.01       -6.51      5.18 o 
   2  13   3        2.38       -5.04      5.10 o 
   3  13   3        2.77        2.73      5.41 o 
   4  13   3        0.58       -0.26      6.43 o 
   5  13   3      165.60      174.39     12.56 o 
   6  13   3        3.12       11.63      6.42 o 
   0  14   3        3.70      -12.70      8.47 o 
   1  14   3        0.31       -5.11      5.78 o 
   2  14   3        8.66       -1.37      6.00 o 
   3  14   3       30.86       50.94      8.19 o 
   0   0   4     6986.59     6136.48    310.19 o 
   1   0   4     2317.43     2299.49     83.02 o 
   2   0   4     3248.26     3060.89    114.01 o 
   3   0   4     2264.95     2360.82    105.39 o 
   4   0   4       41.23       23.49      2.80 o 
   5   0   4      677.57      687.52     26.83 o 
   6   0   4     5567.40     6011.72    215.61 o 
   7   0   4       35.78       51.09      6.95 o 
   8   0   4      136.61      144.83      8.98 o 
   9   0   4      175.75      165.03     23.81 o 
  10   0   4       25.36       11.39      4.73 o 
  11   0   4      260.52      276.03     14.92 o 
  12   0   4       12.16        3.50      6.77 o 
  13   0   4        1.92        0.32      6.20 o 
  14   0   4        3.90        4.50      6.92 o 
   1   1   4        6.68       13.98      1.48 o 
   2   1   4     1877.71     1797.89     50.88 o 
   3   1   4      720.10      693.79     23.60 o 
   4   1   4      942.90      961.37     34.59 o 
   5   1   4     2506.08     2668.95     80.64 o 
   6   1   4       93.36       95.05      4.93 o 
   7   1   4      633.99      717.61     20.28 o 
   8   1   4       18.43       22.28      2.97 o 
   9   1   4        1.99       -0.30      2.28 o 
  10   1   4       51.28       55.77      4.65 o 
  11   1   4       21.41        9.31      4.11 o 
  12   1   4       37.72       27.82      4.82 o 
  13   1   4       16.57       24.42      6.23 o 
  14   1   4        0.54        0.03      5.04 o 
   0   2   4    14342.45    13715.59    488.34 o 
   1   2   4       94.00       77.83      6.11 o 
   2   2   4       45.96       44.28      3.66 o 
   3   2   4      312.92      312.29      9.94 o 
   4   2   4     1256.28     1301.63     34.07 o 
   5   2   4     1447.32     1543.03     41.38 o 
   6   2   4      629.01      641.09     26.91 o 
   7   2   4     1335.72     1427.08     38.13 o 
   8   2   4      948.95     1020.54     28.26 o 
   9   2   4      167.57      180.82      9.65 o 
  10   2   4        2.75       -4.61      3.07 o 
  11   2   4       10.70        4.94      3.88 o 
  12   2   4       18.11       20.59      4.84 o 
  13   2   4        9.31        7.24      4.50 o 
  14   2   4       10.78       11.80      5.62 o 
   1   3   4      161.62      168.19      5.49 o 
   2   3   4       17.93       14.53      1.92 o 
   3   3   4       21.52       22.68      1.79 o 
   4   3   4      687.28      804.03     23.18 o 
   5   3   4       41.79       57.98      3.48 o 
   6   3   4       56.93       71.84      3.81 o 
   7   3   4       20.62       19.86      2.41 o 
   8   3   4       65.10       68.01      4.72 o 
   9   3   4       54.67       42.61      4.85 o 
  10   3   4       10.29        6.84      3.79 o 
  11   3   4       12.03        8.70      4.34 o 
  12   3   4        0.68       -2.13      4.18 o 
  13   3   4        5.18        3.61      5.52 o 
  14   3   4        0.99        7.58      5.11 o 
   0   4   4      866.95      877.01     33.42 o 
   1   4   4      591.65      613.62     15.86 o 
   2   4   4      475.41      456.66     12.19 o 
   3   4   4       73.93       79.44      3.86 o 
   4   4   4     1060.16     1038.93     26.04 o 
   5   4   4      523.34      531.98     15.34 o 
   6   4   4      231.40      251.16      8.03 o 
   7   4   4      216.69      219.64      7.54 o 
   8   4   4       89.62       84.83      4.92 o 
   9   4   4        3.48       -1.38      3.22 o 
  10   4   4       36.09       28.01      5.28 o 
  11   4   4       44.44       44.69      6.15 o 
  12   4   4       10.45        7.95      5.13 o 
  13   4   4       12.20       16.73      7.57 o 
  14   4   4       11.41       23.56      6.32 o 
   1   5   4       12.03        9.01      1.52 o 
   2   5   4      765.57      755.07     19.38 o 
   3   5   4      649.71      629.71     16.45 o 
   4   5   4      136.46      138.00      5.84 o 
   5   5   4       32.48       33.92      2.90 o 
   6   5   4      182.51      182.36      7.03 o 
   7   5   4        6.27        6.04      2.61 o 
   8   5   4      104.53      113.80      6.41 o 
   9   5   4      251.09      236.82     14.99 o 
  10   5   4       14.79       15.55      4.72 o 
  11   5   4       21.43       27.92      5.31 o 
  12   5   4        2.47       -0.27      3.78 o 
  13   5   4        0.10        7.01      4.89 o 
   0   6   4      369.32      398.61     14.45 o 
   1   6   4      230.30      232.83      7.04 o 
   2   6   4        0.01       -2.23      1.49 o 
   3   6   4      461.14      442.26     13.04 o 
   4   6   4       22.19       14.38      2.31 o 
   5   6   4      115.52      107.86      5.80 o 
   6   6   4      575.67      542.39     17.32 o 
   7   6   4        0.41       -3.57      2.38 o 
   8   6   4        8.05        0.23      3.03 o 
   9   6   4       17.37       17.85      4.20 o 
  10   6   4        9.22        0.66      4.36 o 
  11   6   4       19.51       27.72      5.38 o 
  12   6   4        0.01        3.34      4.10 o 
  13   6   4        2.08        4.54      4.64 o 
   1   7   4       42.49       46.14      3.07 o 
   2   7   4      229.44      247.32      7.77 o 
   3   7   4      210.28      208.95      6.91 o 
   4   7   4       34.71       29.26      2.73 o 
   5   7   4      114.21      122.21      5.63 o 
   6   7   4        1.10       -2.25      2.60 o 
   7   7   4       89.01       81.57      5.55 o 
   8   7   4      190.61      195.29     14.29 o 
   9   7   4      143.86      123.28     11.51 o 
  10   7   4       38.61       28.17      5.00 o 
  11   7   4        2.60       -0.99      3.83 o 
  12   7   4        0.21        0.70      4.16 o 
   0   8   4        0.01       -0.73      2.27 o 
   1   8   4       35.82       38.71      3.00 o 
   2   8   4        2.21        1.26      1.97 o 
   3   8   4       35.29       33.64      3.30 o 
   4   8   4       84.95       94.78      4.75 o 
   5   8   4       94.54       77.38      4.48 o 
   6   8   4        0.47       -2.63      2.63 o 
   7   8   4        6.72        2.18      3.36 o 
   8   8   4      114.48       97.34      6.58 o 
   9   8   4       40.32       37.88      4.89 o 
  10   8   4        3.94        8.03      4.04 o 
  11   8   4       11.58        9.34      4.88 o 
  12   8   4        3.33        6.55      4.82 o 
   1   9   4       40.64       43.15      3.56 o 
   2   9   4        0.16       -1.58      2.29 o 
   3   9   4       11.67       11.56      3.02 o 
   4   9   4        8.47       10.43      3.08 o 
   5   9   4       31.20       34.21      4.36 o 
   6   9   4        3.65        0.69      3.61 o 
   7   9   4       85.46       85.51      6.11 o 
   8   9   4       27.86       23.11      4.39 o 
   9   9   4       10.34       10.03      4.06 o 
  10   9   4        0.11       -1.13      3.90 o 
  11   9   4       16.50        5.26      5.32 o 
   0  10   4       53.28       48.41      6.33 o 
   1  10   4       19.81       12.13      3.37 o 
   2  10   4       30.83       25.79      3.85 o 
   3  10   4       31.22       19.73      3.56 o 
   4  10   4      108.70      104.40      5.88 o 
   5  10   4       17.73       15.49      4.06 o 
   6  10   4       58.19       51.79      5.75 o 
   7  10   4       35.29       45.69      5.60 o 
   8  10   4        4.07        5.23      4.76 o 
   9  10   4        0.11       -1.64      4.50 o 
  10  10   4        6.01        9.64      5.54 o 
   1  11   4        4.56       -2.36      3.42 o 
   2  11   4       19.64       28.11      4.25 o 
   3  11   4        0.03       -0.37      3.12 o 
   4  11   4        0.01       -2.26      3.12 o 
   5  11   4        0.02       -0.06      3.98 o 
   6  11   4       76.05       88.41     10.10 o 
   7  11   4       28.80       29.17      6.04 o 
   8  11   4       21.16       26.52      6.06 o 
   9  11   4        0.47        2.31      4.91 o 
   0  12   4       18.00        8.25      6.58 o 
   1  12   4        0.05       -5.02      3.53 o 
   2  12   4        3.24        2.61      4.30 o 
   3  12   4       33.15       41.61      5.49 o 
   4  12   4       36.69       31.74      5.37 o 
   5  12   4       20.85       33.79      7.00 o 
   6  12   4      409.75      468.70     28.08 o 
   7  12   4        4.28       12.19      5.74 o 
   8  12   4        6.73       10.49      5.58 o 
   1  13   4        0.01        2.61      5.54 o 
   2  13   4       14.41        1.80      7.93 o 
   3  13   4        0.02       -5.32      4.66 o 
   4  13   4      107.14       99.23      9.94 o 
   5  13   4      130.66      145.24     12.45 o 
   6  13   4       10.13       27.84      7.25 o 
   0  14   4       10.23        4.42      9.56 o 
   1  14   4        1.13       -8.07      5.38 o 
   2  14   4        1.54       -8.07      5.38 o 
   3  14   4        0.03        9.85      6.54 o 
   1   1   5       14.82       13.37      1.65 o 
   2   1   5       16.60       12.71      1.59 o 
   3   1   5       56.30       65.43      3.42 o 
   4   1   5       79.38       72.42      3.74 o 
   5   1   5       92.52      106.94      5.55 o 
   6   1   5       70.70       64.69      3.99 o 
   7   1   5        3.18        1.16      1.99 o 
   8   1   5      261.72      248.95      8.98 o 
   9   1   5       13.79        8.67      3.30 o 
  10   1   5        0.25       -4.02      2.68 o 
  11   1   5        0.13       -1.41      3.54 o 
  12   1   5       14.64        9.30      4.18 o 
  13   1   5        5.04       10.69      5.03 o 
  14   1   5        7.31        7.93      5.84 o 
   0   2   5     1763.99     1750.00     63.77 o 
   1   2   5      154.70      157.41      6.02 o 
   2   2   5       31.86       36.07      2.58 o 
   3   2   5       36.71       31.67      2.27 o 
   4   2   5     1600.93     1615.46     47.95 o 
   5   2   5      101.30      116.62      5.65 o 
   6   2   5      689.04      776.05     26.63 o 
   7   2   5       25.32       24.50      3.40 o 
   8   2   5      113.65      126.96     10.21 o 
   9   2   5       27.44       26.00      4.36 o 
  10   2   5       59.87       61.02      5.93 o 
  11   2   5        1.46       -5.14      3.43 o 
  12   2   5      113.34      127.74      9.15 o 
  13   2   5        0.20        4.26      4.30 o 
  14   2   5        3.41        7.49      7.34 o 
   1   3   5       40.55       33.92      2.42 o 
   2   3   5     1941.73     1829.17     59.64 o 
   3   3   5       59.51       62.49      5.78 o 
   4   3   5      690.72      687.94     23.79 o 
   5   3   5      133.44      147.32      8.41 o 
   6   3   5       87.54       91.82      4.66 o 
   7   3   5      251.55      276.47     10.15 o 
   8   3   5       69.69       66.50      5.03 o 
   9   3   5        0.01       -4.22      2.90 o 
  10   3   5      157.21      177.75      9.62 o 
  11   3   5        5.74        2.97      4.76 o 
  12   3   5       13.41       12.09      5.37 o 
  13   3   5        0.38        4.41      5.24 o 
  14   3   5        1.86        2.02      5.15 o 
   0   4   5        0.01        1.82      2.52 o 
   1   4   5      166.84      153.55      5.93 o 
   2   4   5      231.33      216.71      8.03 o 
   3   4   5      240.43      239.68      8.24 o 
   4   4   5      328.18      326.84     13.32 o 
   5   4   5        1.93       -0.34      1.56 o 
   6   4   5      132.97      130.80     10.78 o 
   7   4   5        2.70        5.94      2.43 o 
   8   4   5        6.93       -0.28      2.67 o 
   9   4   5        4.97        0.49      3.90 o 
  10   4   5       98.03       84.52      7.40 o 
  11   4   5       18.60       15.27      4.79 o 
  12   4   5        8.43        9.67      5.95 o 
  13   4   5        0.01       -1.18      4.25 o 
   1   5   5       81.04       63.00      3.08 o 
   2   5   5     1719.71     1700.79     42.07 o 
   3   5   5     1123.75     1139.66     30.44 o 
   4   5   5      265.53      282.30     14.11 o 
   5   5   5        3.30        4.34      2.54 o 
   6   5   5       53.22       52.83      4.39 o 
   7   5   5       61.00       62.08      4.71 o 
   8   5   5      519.95      532.74     18.98 o 
   9   5   5      125.88      118.86      8.51 o 
  10   5   5      275.63      217.85     12.00 o 
  11   5   5        3.80        3.68      4.36 o 
  12   5   5        0.13        3.26      5.29 o 
  13   5   5        2.09        4.39      4.64 o 
   0   6   5      104.87      105.38     10.09 o 
   1   6   5        4.47        7.39      1.95 o 
   2   6   5      116.17      115.45      4.67 o 
   3   6   5      378.67      390.30     11.87 o 
   4   6   5        0.63       -1.21      2.08 o 
   5   6   5        0.48       -1.47      2.07 o 
   6   6   5       14.51       14.89      3.20 o 
   7   6   5        0.03       -3.48      2.68 o 
   8   6   5        0.29       -3.49      3.03 o 
   9   6   5      175.86      173.02     10.34 o 
  10   6   5        5.58        4.72      4.28 o 
  11   6   5        0.01        3.59      4.47 o 
  12   6   5        0.01        2.99      4.61 o 
  13   6   5        5.61        8.61      5.31 o 
   1   7   5       11.40       12.41      2.27 o 
   2   7   5        6.39        3.94      2.23 o 
   3   7   5        0.31       -2.42      1.95 o 
   4   7   5      141.85      129.98      5.40 o 
   5   7   5        6.64        5.17      2.86 o 
   6   7   5       52.62       52.53      5.20 o 
   7   7   5       30.66       24.82      4.11 o 
   8   7   5       12.68       11.94      3.89 o 
   9   7   5        2.54       -4.82      3.21 o 
  10   7   5        6.75        9.46      4.67 o 
  11   7   5        0.62        0.24      4.49 o 
  12   7   5        0.03       -0.66      4.47 o 
   0   8   5      353.33      361.15     27.60 o 
   1   8   5      483.31      477.81     17.35 o 
   2   8   5        0.32       -2.96      1.98 o 
   3   8   5       15.73       20.31      2.86 o 
   4   8   5       32.85       29.23      3.63 o 
   5   8   5        3.23       -3.54      2.62 o 
   6   8   5       20.57       15.21      3.86 o 
   7   8   5       23.44       14.27      4.51 o 
   8   8   5       92.62       96.10      6.65 o 
   9   8   5        0.50       -3.97      3.35 o 
  10   8   5        6.13        8.84      4.27 o 
  11   8   5       15.52       18.80      5.46 o 
   1   9   5      264.60      270.67      9.90 o 
   2   9   5      447.31      458.87     14.35 o 
   3   9   5       31.75       23.58      3.40 o 
   4   9   5      269.91      267.12      9.85 o 
   5   9   5        9.71        1.59      3.37 o 
   6   9   5        4.30       -2.91      3.62 o 
   7   9   5        0.07       -2.10      3.67 o 
   8   9   5        7.16       -4.12      3.91 o 
   9   9   5        7.63        9.63      4.52 o 
  10   9   5       31.24       32.61      5.72 o 
  11   9   5       18.11        8.34      5.29 o 
   0  10   5       16.07       21.28      4.80 o 
   1  10   5       43.15       55.26      4.77 o 
   2  10   5        3.39        3.98      3.17 o 
   3  10   5       95.10       94.65      5.87 o 
   4  10   5       21.26       13.20      3.51 o 
   5  10   5        0.01       -4.63      3.25 o 
   6  10   5        0.42       -0.84      3.95 o 
   7  10   5       36.95       35.75      5.51 o 
   8  10   5        0.81       -3.05      4.52 o 
   9  10   5        0.64       -2.95      4.24 o 
  10  10   5        3.92        6.08      5.79 o 
   1  11   5       41.52       37.72      4.65 o 
   2  11   5       47.06       62.45      5.38 o 
   3  11   5        4.42        9.31      3.77 o 
   4  11   5        5.51        7.22      3.42 o 
   5  11   5      107.26      104.31      7.36 o 
   6  11   5       11.62       12.50      4.76 o 
   7  11   5       40.63       39.48      6.72 o 
   8  11   5        0.52       -0.88      5.15 o 
   9  11   5        0.28       -0.17      5.31 o 
   0  12   5       64.29       53.88      8.56 o 
   1  12   5       41.08       40.32      5.60 o 
   2  12   5        0.60       -0.66      3.92 o 
   3  12   5        1.61       -0.19      4.28 o 
   4  12   5       10.74       12.08      5.51 o 
   5  12   5       36.06       17.12      5.99 o 
   6  12   5        0.71        3.03      5.61 o 
   7  12   5        8.18       14.23      5.87 o 
   1  13   5        4.24        0.26      5.00 o 
   2  13   5       13.92       14.55      5.61 o 
   3  13   5        1.48        6.78      5.32 o 
   4  13   5        2.94        0.67      5.69 o 
   5  13   5        7.52       10.00      6.50 o 
   0  14   5       38.57       36.07     17.47 o 
   1  14   5       12.59        9.09      6.51 o 
   0   0   6      379.37      443.72     25.43 o 
   1   0   6     2136.71     2017.39     73.56 o 
   2   0   6     1625.47     1603.55     73.86 o 
   3   0   6      349.70      368.65     15.40 o 
   4   0   6      154.48      138.69     11.59 o 
   5   0   6       57.37       97.17     11.58 o 
   6   0   6       37.73       59.65      7.49 o 
   7   0   6       31.70       31.67      5.75 o 
   8   0   6       11.57        9.73      4.12 o 
   9   0   6       89.95      101.21     11.98 o 
  10   0   6        2.96       -6.04      4.03 o 
  11   0   6        0.30       -0.57      4.47 o 
  12   0   6       43.90       47.98     12.47 o 
  13   0   6        6.54       14.17      7.34 o 
  14   0   6        1.94       -0.05      7.41 o 
   1   1   6      778.82      799.64     22.91 o 
   2   1   6       47.16       42.22      3.68 o 
   3   1   6      606.96      576.29     21.08 o 
   4   1   6      163.66      160.61      8.00 o 
   5   1   6       24.66       24.11      2.62 o 
   6   1   6        2.82       -2.36      1.67 o 
   7   1   6       31.66       27.36      3.32 o 
   8   1   6        1.39        0.72      3.07 o 
   9   1   6        0.33       -3.95      2.63 o 
  10   1   6       13.24        6.65      3.87 o 
  11   1   6      171.45      170.02      9.88 o 
  12   1   6       22.09       15.26      5.19 o 
  13   1   6       12.05       18.16      5.56 o 
  14   1   6        9.52        8.87      7.03 o 
   0   2   6     3469.06     3538.70    127.65 o 
   1   2   6       73.28       65.43      3.44 o 
   2   2   6       97.14      101.21      4.45 o 
   3   2   6      160.08      145.93      5.83 o 
   4   2   6      116.31      119.44      7.66 o 
   5   2   6       61.40       70.16      3.86 o 
   6   2   6        5.42        4.37      2.02 o 
   7   2   6        9.63       10.49      2.56 o 
   8   2   6        0.20       -3.11      2.34 o 
   9   2   6      134.07      115.70     11.22 o 
  10   2   6        1.64       -3.96      3.67 o 
  11   2   6        1.77       -3.54      3.80 o 
  12   2   6       24.82       22.94      5.70 o 
  13   2   6        3.82        5.37      5.31 o 
  14   2   6        6.61       19.98      8.22 o 
   1   3   6       54.51       60.09      3.12 o 
   2   3   6      941.46      969.27     40.61 o 
   3   3   6      348.11      347.01     10.43 o 
   4   3   6       61.43       59.34      3.44 o 
   5   3   6       40.56       47.26      3.54 o 
   6   3   6       46.15       46.35      3.44 o 
   7   3   6        0.33       -2.07      2.42 o 
   8   3   6       70.32       70.58      5.23 o 
   9   3   6        0.95       -5.06      3.37 o 
  10   3   6      124.15      127.87      9.61 o 
  11   3   6        0.36       -3.08      4.05 o 
  12   3   6        0.01        2.24      5.63 o 
  13   3   6       11.37       16.06      5.39 o 
   0   4   6     1426.09     1546.49     57.06 o 
   1   4   6      986.81      994.36     28.51 o 
   2   4   6      163.94      134.77     11.97 o 
   3   4   6       28.84       46.03      3.58 o 
   4   4   6      202.32      210.42      8.40 o 
   5   4   6      276.96      267.86     11.38 o 
   6   4   6       41.10       35.58      4.10 o 
   7   4   6       42.68       48.71      4.80 o 
   8   4   6      106.82       97.59      6.14 o 
   9   4   6       72.02       77.15      7.23 o 
  10   4   6        9.78        7.88      4.60 o 
  11   4   6       45.34       42.88      7.13 o 
  12   4   6       23.18       25.74      5.93 o 
  13   4   6        5.87        2.82      4.58 o 
   1   5   6      201.75      219.90      8.72 o 
   2   5   6       11.57       18.74      3.41 o 
   3   5   6        0.36        2.42      1.89 o 
   4   5   6       43.19       54.01      5.90 o 
   5   5   6        9.21       10.11      4.45 o 
   6   5   6       31.54       45.64      4.48 o 
   7   5   6        1.08        0.37      3.05 o 
   8   5   6      106.02       99.62      9.36 o 
   9   5   6       28.79       16.78      5.39 o 
  10   5   6       11.50        7.13      4.38 o 
  11   5   6       14.21       13.79      5.26 o 
  12   5   6        0.75        7.42      4.85 o 
  13   5   6        7.31       16.73      5.63 o 
   0   6   6      824.23      826.32     32.58 o 
   1   6   6      363.06      363.12     11.27 o 
   2   6   6     1125.98     1104.18     32.07 o 
   3   6   6      467.06      459.37     14.73 o 
   4   6   6       55.61       56.20      4.19 o 
   5   6   6       11.83       14.14      3.03 o 
   6   6   6      182.54      179.43     10.87 o 
   7   6   6        2.01        0.32      3.31 o 
   8   6   6        9.03        4.74      4.30 o 
   9   6   6       39.30       26.95      7.46 o 
  10   6   6       32.18       24.32      5.64 o 
  11   6   6       17.10       12.64      5.25 o 
  12   6   6        9.22       15.84      5.52 o 
   1   7   6      459.23      500.85     14.86 o 
   2   7   6      173.41      186.04     11.48 o 
   3   7   6      106.28       97.25      5.31 o 
   4   7   6       21.41       23.81      3.67 o 
   5   7   6        3.30        0.04      2.55 o 
   6   7   6        7.52        4.99      3.32 o 
   7   7   6       23.86       17.14      4.09 o 
   8   7   6       86.36      101.28      7.36 o 
   9   7   6       33.86       13.04      4.50 o 
  10   7   6       10.57        4.31      4.71 o 
  11   7   6        8.52        3.70      4.84 o 
  12   7   6       17.57       26.92      6.13 o 
   0   8   6      185.39      183.95     11.63 o 
   1   8   6       63.28       64.46      4.41 o 
   2   8   6       78.98       83.56      5.19 o 
   3   8   6      126.72      135.33      6.61 o 
   4   8   6      185.56      182.45     10.93 o 
   5   8   6       66.26       65.37      5.83 o 
   6   8   6       27.08       25.60      4.66 o 
   7   8   6       40.00       34.30      5.18 o 
   8   8   6       40.90       36.09      5.31 o 
   9   8   6       68.78       61.68      6.46 o 
  10   8   6        8.62        0.32      4.64 o 
  11   8   6        5.33       10.05      5.35 o 
   1   9   6       10.11       10.62      3.12 o 
   2   9   6       21.80       19.49      3.22 o 
   3   9   6      142.51      150.37     10.39 o 
   4   9   6       44.88       44.51      6.13 o 
   5   9   6        1.55       -4.18      3.67 o 
   6   9   6       17.15        5.27      4.71 o 
   7   9   6       16.02       20.35      4.90 o 
   8   9   6        0.88       -1.01      4.23 o 
   9   9   6       10.44        9.24      4.70 o 
  10   9   6       41.14       48.26      7.89 o 
   0  10   6       12.50       17.60      4.87 o 
   1  10   6       83.82       77.58      5.58 o 
   2  10   6        2.06        1.18      3.19 o 
   3  10   6      103.11      105.93      6.11 o 
   4  10   6        6.85        7.69      3.53 o 
   5  10   6       19.76       18.82      4.36 o 
   6  10   6      140.56      146.22      8.95 o 
   7  10   6        2.30       -1.32      4.30 o 
   8  10   6        0.04       -2.66      4.34 o 
   9  10   6        3.48       -1.29      4.39 o 
   1  11   6       16.89       23.84      4.25 o 
   2  11   6       21.31       28.57      4.63 o 
   3  11   6        3.41        2.88      3.52 o 
   4  11   6        9.92        8.03      3.97 o 
   5  11   6       34.98       42.07      5.56 o 
   6  11   6        0.04       -2.92      4.36 o 
   7  11   6       16.94       19.08      5.91 o 
   8  11   6        9.81       13.39      5.37 o 
   0  12   6      223.19      209.46     15.50 o 
   1  12   6       16.96       25.52      5.15 o 
   2  12   6       79.26       85.45      7.14 o 
   3  12   6       18.84       19.28      4.62 o 
   4  12   6        0.05       -2.84      4.25 o 
   5  12   6        6.41       -1.27      4.75 o 
   6  12   6        1.31       -8.54      5.69 o 
   7  12   6        1.57        9.77      5.77 o 
   1  13   6        7.31        9.11      4.83 o 
   2  13   6        0.23        7.16      5.39 o 
   3  13   6        1.10        7.97      5.58 o 
   4  13   6       18.06       11.89      7.33 o 
   1   1   7      994.14     1058.47     30.19 o 
   2   1   7     3711.03     3956.74    100.66 o 
   3   1   7        0.39       -2.38      1.59 o 
   4   1   7      117.50      114.50      6.40 o 
   5   1   7        1.41        1.69      1.93 o 
   6   1   7        1.00       -3.14      2.09 o 
   7   1   7       97.56       88.13      4.96 o 
   8   1   7        0.02       -3.62      2.42 o 
   9   1   7        8.23        6.79      3.68 o 
  10   1   7      257.15      274.63     17.26 o 
  11   1   7        0.90        0.64      4.11 o 
  12   1   7        4.78        9.92      4.70 o 
  13   1   7       13.22       20.71      6.86 o 
   0   2   7     4420.13     4845.12    174.39 o 
   1   2   7        0.01       -2.50      1.67 o 
   2   2   7      197.38      194.54      8.78 o 
   3   2   7        0.03       -2.20      1.68 o 
   4   2   7       27.63       22.40      3.87 o 
   5   2   7       63.21       69.11      4.31 o 
   6   2   7      152.08      149.07      9.78 o 
   7   2   7        2.98        6.43      2.61 o 
   8   2   7       10.06        1.14      3.24 o 
   9   2   7        1.98       -4.16      3.31 o 
  10   2   7       20.87       15.11      4.83 o 
  11   2   7       41.69       43.43      6.05 o 
  12   2   7       87.49       74.51      7.77 o 
  13   2   7       19.68       22.88      6.14 o 
   1   3   7     2065.39     2138.27     55.29 o 
   2   3   7      204.11      207.80      9.04 o 
   3   3   7      279.29      256.44      8.93 o 
   4   3   7     1023.65     1070.65     44.21 o 
   5   3   7      120.08      118.45      7.53 o 
   6   3   7       57.94       55.48      6.11 o 
   7   3   7       78.12       61.76      5.46 o 
   8   3   7      215.57      189.97     10.95 o 
   9   3   7        0.74       -1.92      4.15 o 
  10   3   7        2.55        1.54      4.17 o 
  11   3   7       52.51       37.04      6.45 o 
  12   3   7       19.59       26.31      6.73 o 
  13   3   7        3.44        6.08      5.18 o 
   0   4   7      763.83      924.43     35.38 o 
   1   4   7       33.81       30.63      2.95 o 
   2   4   7      110.86       95.72      6.25 o 
   3   4   7        5.86        3.67      2.31 o 
   4   4   7      314.39      291.15     10.29 o 
   5   4   7       32.32       22.66      3.49 o 
   6   4   7      107.05      116.09      8.47 o 
   7   4   7       38.27       43.12      4.94 o 
   8   4   7       53.65       44.89      5.36 o 
   9   4   7        8.23       -1.14      3.82 o 
  10   4   7       15.00        7.97      4.87 o 
  11   4   7        6.49        0.51      4.67 o 
  12   4   7       28.43       32.49      6.18 o 
  13   4   7        7.10       16.55      5.83 o 
   1   5   7      301.21      284.83     10.92 o 
   2   5   7       83.28       93.19      5.49 o 
   3   5   7       13.86       17.85      3.80 o 
   4   5   7      119.07      118.94      6.43 o 
   5   5   7      279.43      269.99     19.68 o 
   6   5   7        0.02        2.11      3.05 o 
   7   5   7       64.18       72.31      7.65 o 
   8   5   7       28.63       21.11      4.64 o 
   9   5   7        3.68        0.29      4.29 o 
  10   5   7       14.47        2.05      4.76 o 
  11   5   7        2.27        6.38      4.96 o 
  12   5   7        6.35       11.26      6.36 o 
   0   6   7       66.91       58.86      8.73 o 
   1   6   7        5.58        6.59      2.73 o 
   2   6   7      439.42      451.04     15.77 o 
   3   6   7        1.87       -3.01      2.69 o 
   4   6   7        4.81        5.99      3.16 o 
   5   6   7        2.20        2.62      2.88 o 
   6   6   7       33.76       27.89      4.81 o 
   7   6   7      103.86       97.05      8.23 o 
   8   6   7       12.40       11.60      4.19 o 
   9   6   7        2.90        4.71      4.68 o 
  10   6   7        3.13       -5.87      4.76 o 
  11   6   7       14.39       11.66      5.97 o 
  12   6   7        0.79        5.98      5.23 o 
   1   7   7      141.42      119.97      6.56 o 
   2   7   7       66.24       58.41      4.69 o 
   3   7   7       99.49       92.30      6.00 o 
   4   7   7       54.16       56.20      5.04 o 
   5   7   7      181.80      177.74     12.86 o 
   6   7   7        4.49       -0.37      4.23 o 
   7   7   7       15.77       15.79      4.80 o 
   8   7   7        0.92       -3.70      3.61 o 
   9   7   7        2.67        1.08      4.59 o 
  10   7   7       11.67       18.43      5.62 o 
  11   7   7        1.53        0.28      4.86 o 
   0   8   7        0.00       -2.96      3.56 o 
   1   8   7        4.65        4.68      2.75 o 
   2   8   7        2.36        4.93      3.11 o 
   3   8   7      224.03      237.50     10.22 o 
   4   8   7      171.14      159.45     12.09 o 
   5   8   7       10.02        7.41      3.98 o 
   6   8   7       10.30        1.65      5.94 o 
   7   8   7       46.81       55.07      6.66 o 
   8   8   7       23.93       20.03      5.36 o 
   9   8   7       85.63       82.15      8.71 o 
  10   8   7        5.55        0.19      5.52 o 
  11   8   7        0.45       -8.16      5.44 o 
   1   9   7      123.33      142.18      7.70 o 
   2   9   7        7.10        3.43      3.04 o 
   3   9   7      215.15      231.67     14.49 o 
   4   9   7       11.05       11.90      4.25 o 
   5   9   7       48.01       44.82      5.63 o 
   6   9   7        0.30       -1.10      4.02 o 
   7   9   7       23.53       29.11      5.29 o 
   8   9   7        1.86        3.19      5.02 o 
   9   9   7       12.02       10.29      6.16 o 
  10   9   7        0.07       -6.09      5.55 o 
   0  10   7      131.16      120.11     10.28 o 
   1  10   7       21.56       23.63      4.09 o 
   2  10   7       10.77       13.81      4.18 o 
   3  10   7        0.10        1.32      3.63 o 
   4  10   7       14.26        3.89      4.08 o 
   5  10   7        5.17        0.19      4.25 o 
   6  10   7        0.00       -5.56      3.71 o 
   7  10   7        1.22       -4.90      4.23 o 
   8  10   7        0.24       -2.69      4.32 o 
   9  10   7       12.71       11.22      5.78 o 
   1  11   7      254.01      242.74     18.77 o 
   2  11   7       37.44       47.36      5.37 o 
   3  11   7        1.78        8.19      3.98 o 
   4  11   7       37.02       42.34      7.56 o 
   5  11   7        4.23        1.65      4.09 o 
   6  11   7        0.04       -2.79      4.40 o 
   7  11   7       15.54       10.44      5.30 o 
   8  11   7       11.07       11.02      5.39 o 
   0  12   7        7.69        6.32      7.80 o 
   1  12   7       59.14       68.08      6.74 o 
   2  12   7       65.43       68.06      6.32 o 
   3  12   7        1.53        2.31      4.64 o 
   4  12   7        0.30       -5.26      4.38 o 
   5  12   7       12.82        3.70      5.12 o 
   6  12   7        0.88       -3.02      5.37 o 
   1  13   7       45.14       49.95      6.76 o 
   2  13   7       11.39       13.29      5.34 o 
   3  13   7        1.71        1.82      4.84 o 
   0   0   8      857.89      850.86     63.98 o 
   1   0   8     2776.92     2855.53    104.16 o 
   2   0   8      293.62      356.22     15.62 o 
   3   0   8     1754.23     1861.03     97.28 o 
   4   0   8      206.49      206.90     20.18 o 
   5   0   8      696.32      714.72     60.19 o 
   6   0   8        5.54        4.81      3.84 o 
   7   0   8      919.26      913.94     75.90 o 
   8   0   8       15.67       14.92      5.32 o 
   9   0   8      454.38      495.08     43.75 o 
  10   0   8       40.39       30.51      7.25 o 
  11   0   8      220.53      218.85     28.67 o 
  12   0   8        2.09        9.99      9.07 o 
  13   0   8       13.42       13.65     14.74 o 
   1   1   8     1160.59     1174.48     33.53 o 
   2   1   8        3.54        7.16      2.10 o 
   3   1   8      148.22      135.89     11.84 o 
   4   1   8      293.90      270.63     13.16 o 
   5   1   8      476.00      509.19     29.58 o 
   6   1   8       34.89       28.01      3.29 o 
   7   1   8      158.59      163.87      7.79 o 
   8   1   8       95.56       97.23      9.11 o 
   9   1   8        0.16       -5.12      3.41 o 
  10   1   8        6.17        3.72      4.49 o 
  11   1   8        9.70        6.84      5.15 o 
  12   1   8       22.86       23.26      7.47 o 
  13   1   8        0.72        1.54      6.94 o 
   0   2   8       85.45       95.62      6.51 o 
   1   2   8      129.52      152.33     11.94 o 
   2   2   8        7.96        5.26      1.94 o 
   3   2   8      536.84      526.33     16.87 o 
   4   2   8       14.30       15.20      2.57 o 
   5   2   8       52.82       51.67      3.99 o 
   6   2   8      345.56      338.49     17.54 o 
   7   2   8       10.55        5.80      3.15 o 
   8   2   8        1.76       -3.70      3.75 o 
   9   2   8       96.79       92.79      7.57 o 
  10   2   8        3.51        2.89      4.43 o 
  11   2   8        8.30       11.48      5.04 o 
  12   2   8        1.73        6.00      4.83 o 
  13   2   8       24.96       30.33      7.87 o 
   1   3   8      697.76      757.22     21.02 o 
   2   3   8        0.88       -1.60      1.86 o 
   3   3   8      112.24      109.88      5.54 o 
   4   3   8        1.43        1.36      2.27 o 
   5   3   8       87.40       91.60      6.92 o 
   6   3   8       23.53       37.52      4.27 o 
   7   3   8        6.64        1.00      3.69 o 
   8   3   8        3.19       -5.32      3.55 o 
   9   3   8        4.17        0.38      4.23 o 
  10   3   8        1.35        1.27      4.32 o 
  11   3   8       53.34       52.06      6.76 o 
  12   3   8        6.22        9.00      5.53 o 
  13   3   8       21.97       29.27      6.77 o 
   0   4   8       98.61       97.14      8.23 o 
   1   4   8      295.62      275.12      9.80 o 
   2   4   8      182.40      170.53      7.60 o 
   3   4   8     1168.70     1172.05     36.75 o 
   4   4   8        2.82       -0.64      2.80 o 
   5   4   8      212.23      200.06     13.80 o 
   6   4   8       14.03       13.54      3.81 o 
   7   4   8       42.96       54.71      6.76 o 
   8   4   8       13.12       10.67      4.52 o 
   9   4   8      147.65      136.01      8.83 o 
  10   4   8        1.88       -5.61      4.31 o 
  11   4   8       13.61       18.34      6.47 o 
  12   4   8        0.49       -2.27      4.75 o 
   1   5   8       58.77       68.82      5.00 o 
   2   5   8        0.98       -0.76      2.46 o 
   3   5   8      455.10      474.89     15.16 o 
   4   5   8      284.87      268.86     21.86 o 
   5   5   8      206.21      233.22     11.19 o 
   6   5   8        0.25        0.95      3.42 o 
   7   5   8       17.24       13.79      4.31 o 
   8   5   8       60.60       54.62      6.15 o 
   9   5   8        8.33        4.19      4.82 o 
  10   5   8        2.06       -3.64      4.47 o 
  11   5   8        2.26        9.95      5.47 o 
  12   5   8        5.90        2.10      5.34 o 
   0   6   8      153.73      153.98     29.60 o 
   1   6   8        0.80        3.73      2.78 o 
   2   6   8       18.22       24.58      3.72 o 
   3   6   8       21.32       24.63      4.29 o 
   4   6   8       46.91       37.97      4.95 o 
   5   6   8      671.86      643.33     28.05 o 
   6   6   8       47.72       46.23      5.16 o 
   7   6   8      221.31      215.63     11.73 o 
   8   6   8        8.42        6.86      4.89 o 
   9   6   8       17.56       25.06      5.91 o 
  10   6   8        0.15       -1.23      4.71 o 
  11   6   8        5.37       -0.74      4.97 o 
   1   7   8       23.24       20.17      4.08 o 
   2   7   8       14.71       23.12      4.23 o 
   3   7   8      122.36      144.93     11.11 o 
   4   7   8       14.75       12.53      4.43 o 
   5   7   8       12.53       14.04      4.38 o 
   6   7   8        2.10       -4.64      4.61 o 
   7   7   8        5.43        0.98      4.77 o 
   8   7   8        7.07        8.29      4.97 o 
   9   7   8        1.08       -7.05      4.90 o 
  10   7   8        1.72       -1.77      4.96 o 
  11   7   8       10.79        9.05      8.60 o 
   0   8   8       23.39       16.35      6.53 o 
   1   8   8       29.04       32.90      4.93 o 
   2   8   8      132.66      137.40      8.44 o 
   3   8   8      102.67      114.99     10.51 o 
   4   8   8        0.00       -1.26      3.81 o 
   5   8   8      105.48      127.42     23.93 o 
   6   8   8       79.64       63.59      8.49 o 
   7   8   8       49.40       46.70      6.49 o 
   8   8   8        0.06       -1.05      5.02 o 
   9   8   8        8.07        8.79      6.02 o 
  10   8   8       15.04       22.45      7.14 o 
   1   9   8       11.31       15.21      4.90 o 
   2   9   8       75.89       87.65      7.12 o 
   3   9   8      220.27      212.40     12.40 o 
   4   9   8       91.80       87.03     13.56 o 
   5   9   8        7.64        6.56      4.82 o 
   6   9   8        0.05       -1.65      4.41 o 
   7   9   8        7.62        6.44      5.00 o 
   8   9   8       27.43       16.03      5.78 o 
   9   9   8       11.86        8.40      5.62 o 
   0  10   8       19.42       18.34      6.09 o 
   1  10   8        5.95        8.66      4.31 o 
   2  10   8       72.47       99.18      8.86 o 
   3  10   8      134.01      149.45      9.78 o 
   4  10   8        6.04        1.55      4.18 o 
   5  10   8        0.43       -3.62      4.20 o 
   6  10   8        5.02        3.26      5.03 o 
   7  10   8        1.01       -0.87      5.13 o 
   8  10   8       24.65       28.51      6.57 o 
   1  11   8       20.21       25.63      4.77 o 
   2  11   8        0.04        1.96      4.30 o 
   3  11   8       20.63       26.83      6.23 o 
   4  11   8        4.60       -6.19      4.13 o 
   5  11   8        6.22        1.89      5.50 o 
   6  11   8        0.03       -3.41      4.59 o 
   7  11   8        0.72       -3.41      5.41 o 
   0  12   8      285.00      268.37     22.57 o 
   1  12   8       17.06       30.14      6.19 o 
   2  12   8       54.62       69.87      6.58 o 
   3  12   8        1.11        1.21      4.77 o 
   4  12   8        1.69       -1.43      4.76 o 
   5  12   8        3.52       -2.16      5.02 o 
   1  13   8       66.83       85.16      8.00 o 
   1   1   9       15.84       30.81      3.12 o 
   2   1   9      396.57      398.62     12.29 o 
   3   1   9       25.00       17.95      2.77 o 
   4   1   9       11.44       12.73      2.81 o 
   5   1   9       26.31       20.74      3.23 o 
   6   1   9      128.96      130.95      8.27 o 
   7   1   9       24.33       18.29      3.75 o 
   8   1   9      104.22      121.46     11.53 o 
   9   1   9       33.39       26.11      5.47 o 
  10   1   9      121.38      137.61     12.07 o 
  11   1   9        8.73        3.27      5.17 o 
  12   1   9        0.61        6.39      6.67 o 
   0   2   9      475.50      535.36     22.23 o 
   1   2   9        3.23        4.08      2.24 o 
   2   2   9       54.30       65.37      4.94 o 
   3   2   9       84.82       90.53      5.41 o 
   4   2   9      182.90      199.50     11.18 o 
   5   2   9        0.12       -0.20      2.59 o 
   6   2   9      787.97      767.24     41.88 o 
   7   2   9      203.06      187.34     18.19 o 
   8   2   9       30.09       40.05      6.49 o 
   9   2   9       45.03       47.63      6.72 o 
  10   2   9        7.38        2.59      5.27 o 
  11   2   9        0.74       -3.41      4.85 o 
  12   2   9        4.65        7.31      5.82 o 
   1   3   9      308.36      275.67     10.05 o 
   2   3   9      796.63      823.81     24.69 o 
   3   3   9       30.59       32.28      3.76 o 
   4   3   9      242.92      250.58     11.01 o 
   5   3   9      859.17      832.60     38.71 o 
   6   3   9       78.07       85.12      6.47 o 
   7   3   9      353.48      359.24     43.08 o 
   8   3   9      413.52      404.38     30.33 o 
   9   3   9       15.82       14.53      5.41 o 
  10   3   9       64.50       68.29      8.47 o 
  11   3   9        1.49        9.06      5.18 o 
  12   3   9       20.46       25.44      6.57 o 
   0   4   9        1.76       -1.86      3.54 o 
   1   4   9       14.67       17.10      3.47 o 
   2   4   9      489.67      504.78     20.16 o 
   3   4   9       20.61       27.04      3.48 o 
   4   4   9      361.21      383.09     23.57 o 
   5   4   9       15.38       19.69      4.72 o 
   6   4   9       84.16       87.87      9.22 o 
   7   4   9        0.05        3.69      4.58 o 
   8   4   9       26.62       25.92      5.32 o 
   9   4   9        6.23        4.04      5.09 o 
  10   4   9        2.30        7.87      4.84 o 
  11   4   9        5.38        2.38      5.25 o 
  12   4   9        9.24       12.79      6.20 o 
   1   5   9       86.29       82.20      5.78 o 
   2   5   9       48.85       50.95      5.36 o 
   3   5   9       65.48       77.34      6.53 o 
   4   5   9      647.53      590.44     40.96 o 
   5   5   9       90.76       95.39      9.85 o 
   6   5   9       15.18       21.71      5.68 o 
   7   5   9       18.11       19.96      4.74 o 
   8   5   9       63.84       56.27      7.20 o 
   9   5   9       13.98       22.32      5.98 o 
  10   5   9       66.33       73.20     10.71 o 
  11   5   9        0.17       -2.95      5.14 o 
   0   6   9      189.04      198.51     13.30 o 
   1   6   9       24.07       27.67      4.11 o 
   2   6   9       48.28       46.77      6.64 o 
   3   6   9      388.63      393.30     22.02 o 
   4   6   9       21.04       19.64      4.62 o 
   5   6   9      185.13      205.23     18.34 o 
   6   6   9       22.07       15.18      4.88 o 
   7   6   9       29.37       35.86      6.80 o 
   8   6   9        0.83        8.74      5.59 o 
   9   6   9        3.88       -3.54      4.81 o 
  10   6   9       17.65       18.61      6.14 o 
  11   6   9        0.02        0.33      5.63 o 
   1   7   9       22.19       20.72      4.50 o 
   2   7   9        2.15        1.18      3.71 o 
   3   7   9       90.19      108.71      8.09 o 
   4   7   9      605.40      635.25     24.29 o 
   5   7   9      364.94      368.22     16.14 o 
   6   7   9       14.88       13.85      5.03 o 
   7   7   9      264.45      292.05     16.39 o 
   8   7   9       38.20       35.87     10.56 o 
   9   7   9        3.79        1.24      5.72 o 
  10   7   9        2.11       -1.39      5.75 o 
   0   8   9      109.06      111.40     12.36 o 
   1   8   9        0.15       -5.17      3.45 o 
   2   8   9      207.26      180.92     10.23 o 
   3   8   9       79.45       94.68     11.76 o 
   4   8   9        2.69        2.72      4.23 o 
   5   8   9       54.70       51.88      7.33 o 
   6   8   9       34.04       28.02      6.63 o 
   7   8   9        0.44        1.20      4.72 o 
   8   8   9        4.68        7.40      5.52 o 
   9   8   9        1.98        4.45      6.23 o 
  10   8   9       10.08        9.09      6.96 o 
   1   9   9       51.45       55.77      7.08 o 
   2   9   9       95.60       99.04     11.09 o 
   3   9   9       83.08       92.21      7.82 o 
   4   9   9        0.98       -6.49      4.33 o 
   5   9   9        5.48       -1.56      6.83 o 
   6   9   9       15.79       21.86      5.83 o 
   7   9   9        0.39        3.26      5.06 o 
   8   9   9        3.93       -2.31      5.20 o 
   9   9   9       35.34       33.07      8.01 o 
   0  10   9        1.96      -10.13      9.56 o 
   1  10   9       15.24       19.41      5.70 o 
   2  10   9      100.48      102.51     10.58 o 
   3  10   9       89.88       90.49     10.28 o 
   4  10   9        2.96       -6.89      5.10 o 
   5  10   9       11.17        2.76      5.12 o 
   6  10   9       38.81       30.65      6.67 o 
   7  10   9       20.13       16.55      6.17 o 
   1  11   9       14.25       27.04      7.76 o 
   2  11   9       13.78       17.76      6.50 o 
   3  11   9        4.15        1.93      6.15 o 
   4  11   9        2.13       -6.33      5.47 o 
   5  11   9       35.76       45.14      8.38 o 
   6  11   9        0.37       -4.74      5.18 o 
   0  12   9      105.51      117.38     15.94 o 
   1  12   9        7.72       20.85      7.02 o 
   2  12   9        5.48        8.59      5.80 o 
   3  12   9        0.78        0.99      5.43 o 
   4  12   9        4.60       15.23      6.25 o 
   0   0  10     1645.30     1682.56     89.30 o 
   1   0  10      247.38      246.38     18.29 o 
   2   0  10      305.15      368.61     17.74 o 
   3   0  10       24.17       15.46      4.45 o 
   4   0  10     1492.05     1492.00    115.52 o 
   5   0  10      452.89      450.53     35.72 o 
   6   0  10      388.23      428.63     51.09 o 
   7   0  10      532.01      572.29     62.22 o 
   8   0  10      932.76      991.19     84.88 o 
   9   0  10        9.14       14.68      5.89 o 
  10   0  10        0.18        1.09      9.28 o 
  11   0  10       15.09       12.08      9.05 o 
  12   0  10        9.46       35.26     12.12 o 
   1   1  10        4.11        0.19      2.33 o 
   2   1  10       33.29       33.06      3.45 o 
   3   1  10       13.95       17.85      3.08 o 
   4   1  10        4.61       10.54      3.03 o 
   5   1  10      160.22      195.86     11.49 o 
   6   1  10       81.87       90.72      5.90 o 
   7   1  10      151.89      140.27     12.01 o 
   8   1  10       26.65       39.46      5.15 o 
   9   1  10        0.14        5.19      5.37 o 
  10   1  10        5.23        7.05      4.87 o 
  11   1  10        5.39        0.31      4.78 o 
  12   1  10        0.26       -0.83      6.21 o 
   0   2  10       86.09       89.01      6.97 o 
   1   2  10       58.78       63.89      4.78 o 
   2   2  10       34.20       31.72      3.60 o 
   3   2  10      186.77      178.58      7.99 o 
   4   2  10       48.30       62.79      5.29 o 
   5   2  10      237.34      229.51     11.01 o 
   6   2  10      700.93      667.89     38.22 o 
   7   2  10      146.43      165.24     11.66 o 
   8   2  10       54.71       54.79      6.31 o 
   9   2  10       42.32       36.68      6.00 o 
  10   2  10        9.05        2.87      4.87 o 
  11   2  10        2.69        2.65      4.94 o 
  12   2  10        0.02        4.89      5.38 o 
   1   3  10       29.92       31.49      6.53 o 
   2   3  10      231.05      250.28      9.69 o 
   3   3  10      289.59      279.39     16.37 o 
   4   3  10       88.00       90.72      8.34 o 
   5   3  10      438.92      429.49     16.00 o 
   6   3  10       53.81       74.26      6.51 o 
   7   3  10      129.35      133.77     15.38 o 
   8   3  10        3.11        3.08      4.30 o 
   9   3  10       79.78       87.00      8.61 o 
  10   3  10       13.80       12.59      6.11 o 
  11   3  10        5.29        5.79      5.80 o 
  12   3  10        0.07       -0.92      6.42 o 
   0   4  10       93.78      122.16     25.70 o 
   1   4  10        2.36        1.92      3.20 o 
   2   4  10       36.51       40.28      5.30 o 
   3   4  10      103.27      100.19      6.73 o 
   4   4  10      100.27      111.57     13.74 o 
   5   4  10        0.48        0.39      4.06 o 
   6   4  10     1186.29     1095.82     59.89 o 
   7   4  10        1.74       -2.16      4.43 o 
   8   4  10       36.44       48.71      7.01 o 
   9   4  10       46.22       67.94      7.89 o 
  10   4  10       24.17       15.50      6.22 o 
  11   4  10        4.22       10.62      6.79 o 
   1   5  10      202.45      165.41      9.00 o 
   2   5  10        1.54       -5.02      3.92 o 
   3   5  10      197.81      189.37     12.57 o 
   4   5  10      246.35      230.69     16.08 o 
   5   5  10       82.40      102.39     11.28 o 
   6   5  10       29.50       38.94      7.85 o 
   7   5  10       26.69       23.12      6.12 o 
   8   5  10        4.89        3.28      5.03 o 
   9   5  10       72.51       78.39      9.62 o 
  10   5  10       29.28       34.22      7.66 o 
  11   5  10       22.60       33.38      8.20 o 
   0   6  10       29.22       24.75      6.39 o 
   1   6  10       35.54       35.17      4.83 o 
   2   6  10        7.43       10.26      4.39 o 
   3   6  10      220.81      197.83     20.69 o 
   4   6  10      437.48      416.77     34.25 o 
   5   6  10      108.23      115.52      8.55 o 
   6   6  10       64.66       69.13      7.19 o 
   7   6  10       78.85       99.73      9.73 o 
   8   6  10      178.95      166.46     24.12 o 
   9   6  10       54.81       59.57      8.86 o 
  10   6  10        0.86        2.64      5.97 o 
   1   7  10       15.05       22.92      4.92 o 
   2   7  10        7.27       12.23      4.65 o 
   3   7  10        0.96       -3.52      4.22 o 
   4   7  10       68.57       86.01      9.53 o 
   5   7  10        1.19       -1.79      4.41 o 
   6   7  10       13.28       20.86      6.32 o 
   7   7  10        2.20        5.60      5.81 o 
   8   7  10       37.73       50.70      8.10 o 
   9   7  10        0.75        6.03      9.45 o 
  10   7  10        2.90        2.71      6.74 o 
   0   8  10       22.57       32.12      8.68 o 
   1   8  10       55.41       62.18      9.12 o 
   2   8  10        0.52       -4.56      4.11 o 
   3   8  10       15.50       12.36      5.01 o 
   4   8  10      128.18      116.01      8.71 o 
   5   8  10        3.36       -7.02      4.68 o 
   6   8  10        0.31       10.27      5.89 o 
   7   8  10       39.30       51.47     12.69 o 
   8   8  10       17.23       32.56      9.21 o 
   9   8  10        6.62        2.14      6.37 o 
   1   9  10      111.32      104.17     12.61 o 
   2   9  10       64.78       75.66      9.38 o 
   3   9  10       50.66       42.29      6.27 o 
   4   9  10       23.93       22.15      6.32 o 
   5   9  10       16.76       15.12      7.41 o 
   6   9  10       21.77       28.88      7.33 o 
   7   9  10       16.63       15.20      6.11 o 
   8   9  10        1.58        8.57      6.32 o 
   0  10  10        2.01       -4.37      7.34 o 
   1  10  10        0.30       -3.57      5.76 o 
   2  10  10       64.41       97.60     10.89 o 
   3  10  10        7.94       14.49      6.88 o 
   4  10  10       28.75       53.57      8.71 o 
   5  10  10        0.64       -6.01      4.74 o 
   6  10  10      140.20      163.86     19.28 o 
   1  11  10       29.58       49.84      9.06 o 
   2  11  10        1.58       -8.49      5.66 o 
   3  11  10        1.36        3.48      6.03 o 
   4  11  10       12.27        7.13      8.75 o 
   5  11  10       19.05       15.71      9.14 o 
   0  12  10        9.89       22.04     10.34 o 
   1  12  10        3.94        6.43      6.86 o 
   1   1  11      160.68      149.13      6.76 o 
   2   1  11       16.53       17.41      3.58 o 
   3   1  11       27.92       39.14      4.20 o 
   4   1  11      925.21      964.24     46.48 o 
   5   1  11      562.78      559.40     35.24 o 
   6   1  11       71.09       68.62      5.89 o 
   7   1  11      758.15      756.78     48.12 o 
   8   1  11      172.81      204.86     14.89 o 
   9   1  11        3.67        6.36      4.70 o 
  10   1  11        1.15       -2.55      4.66 o 
  11   1  11        0.08        0.87      6.18 o 
   0   2  11        0.44       -1.95      3.52 o 
   1   2  11      126.90      105.83      6.27 o 
   2   2  11      161.99      151.68      8.10 o 
   3   2  11      694.90      639.17     23.50 o 
   4   2  11        0.69        6.95      3.79 o 
   5   2  11      268.34      257.71     24.24 o 
   6   2  11      220.21      221.08     18.40 o 
   7   2  11        1.39        1.02      5.17 o 
   8   2  11        2.67        0.23      4.37 o 
   9   2  11       28.24       38.60      6.32 o 
  10   2  11        2.10       -2.66      4.65 o 
  11   2  11        0.95        3.28      5.30 o 
   1   3  11       45.90       41.45      5.50 o 
   2   3  11      245.24      239.21     11.77 o 
   3   3  11      292.24      251.33     24.39 o 
   4   3  11        2.35        0.28      3.71 o 
   5   3  11      477.46      472.13     29.67 o 
   6   3  11        6.32        6.93      4.49 o 
   7   3  11      116.75      112.60     11.74 o 
   8   3  11       38.99       48.84      7.82 o 
   9   3  11      222.12      253.52     19.13 o 
  10   3  11       21.33       32.03      6.23 o 
  11   3  11        1.67        6.80      5.74 o 
   0   4  11      289.20      301.65     18.37 o 
   1   4  11       13.32       23.47      4.90 o 
   2   4  11       69.35       54.96      5.69 o 
   3   4  11       54.81       62.66      6.06 o 
   4   4  11        3.08       -4.03      4.29 o 
   5   4  11        0.00       -7.28      5.01 o 
   6   4  11      215.84      218.56     16.16 o 
   7   4  11       61.33       60.95      6.76 o 
   8   4  11       76.08       77.66      7.42 o 
   9   4  11       69.11       84.39     10.95 o 
  10   4  11       29.64       31.74      6.96 o 
  11   4  11        0.41        9.34      6.30 o 
   1   5  11       57.89       45.57      5.51 o 
   2   5  11       88.89       96.95      7.86 o 
   3   5  11       19.31       23.14      5.42 o 
   4   5  11       41.27       35.65      5.93 o 
   5   5  11      105.90      113.13      9.24 o 
   6   5  11       23.22       28.58      7.49 o 
   7   5  11        0.13       -3.51      5.29 o 
   8   5  11       61.64       59.40     12.84 o 
   9   5  11       23.48       32.11      6.96 o 
  10   5  11        0.22       -2.36      6.21 o 
   0   6  11        2.48        7.72      5.88 o 
   1   6  11       75.17       83.31      6.85 o 
   2   6  11       40.65       37.09      6.11 o 
   3   6  11       33.84       32.83      5.84 o 
   4   6  11        3.81        1.26      4.56 o 
   5   6  11        3.84       -1.09      4.43 o 
   6   6  11        0.01       -6.43      4.29 o 
   7   6  11       21.25       14.50      5.79 o 
   8   6  11        8.81        7.58      6.18 o 
   9   6  11        0.59       -5.95      5.66 o 
  10   6  11        6.60       13.93      7.50 o 
   1   7  11      135.65      141.59     10.58 o 
   2   7  11      216.68      220.47     17.82 o 
   3   7  11       44.19       31.78      5.98 o 
   4   7  11        9.65        5.15      4.83 o 
   5   7  11       76.73       71.92      7.52 o 
   6   7  11        6.26       -1.19      6.13 o 
   7   7  11      132.19      135.28     14.35 o 
   8   7  11       13.77       24.37      7.09 o 
   9   7  11        3.19       -0.09      6.51 o 
   0   8  11      170.70      192.43     18.14 o 
   1   8  11       12.82       21.12      6.07 o 
   2   8  11       28.13       22.89      5.73 o 
   3   8  11        0.33       -1.05      4.62 o 
   4   8  11        0.03       -6.87      4.58 o 
   5   8  11       29.76       32.94      6.47 o 
   6   8  11       22.03       18.01      6.67 o 
   7   8  11       23.91       22.40      7.25 o 
   8   8  11        0.07       -2.25      6.17 o 
   1   9  11        1.41        3.75      5.68 o 
   2   9  11       28.91       29.17     10.48 o 
   3   9  11       14.23        7.55      5.76 o 
   4   9  11       20.22       19.18      6.54 o 
   5   9  11       75.42       71.96      9.15 o 
   6   9  11        7.25       -3.26      5.91 o 
   7   9  11       13.40       16.19      7.22 o 
   0  10  11       82.56       82.87     13.65 o 
   1  10  11       15.67       16.84      6.33 o 
   2  10  11        1.25       -1.24      5.60 o 
   3  10  11        1.08        0.29      6.29 o 
   4  10  11        9.15       20.31      7.83 o 
   5  10  11        0.05       -6.49      6.05 o 
   1  11  11        8.88        9.79      7.22 o 
   2  11  11        0.04       -5.23      6.31 o 
   3  11  11        4.52       10.00      7.51 o 
   0   0  12       20.49       21.51      7.27 o 
   1   0  12        1.17       -8.49      5.66 o 
   2   0  12      281.64      259.74     14.22 o 
   3   0  12       25.41       26.81      6.26 o 
   4   0  12      337.45      397.61     29.17 o 
   5   0  12      179.37      170.25     31.06 o 
   6   0  12      364.23      308.46     42.58 o 
   7   0  12      226.05      150.24     13.13 o 
   8   0  12       33.24       26.83      9.12 o 
   9   0  12        5.46       -1.37      6.12 o 
  10   0  12       31.44       22.81     10.36 o 
  11   0  12        3.74        5.14      9.24 o 
   1   1  12      105.92      105.43      6.03 o 
   2   1  12      197.09      183.69     10.54 o 
   3   1  12      104.09      104.04      6.96 o 
   4   1  12      372.00      378.88     19.67 o 
   5   1  12        0.25       -4.06      3.72 o 
   6   1  12        7.80        0.99      4.07 o 
   7   1  12       13.76       14.42      4.55 o 
   8   1  12       11.49       11.47      5.02 o 
   9   1  12        0.18        0.84      5.11 o 
  10   1  12        0.02        1.95      5.44 o 
   0   2  12      157.97      100.35     12.05 o 
   1   2  12        2.63       -5.38      3.58 o 
   2   2  12      135.97      145.54      7.95 o 
   3   2  12      117.04      105.55      9.10 o 
   4   2  12       14.08        5.48      4.10 o 
   5   2  12       11.96        0.67      4.05 o 
   6   2  12       68.72       68.61      6.16 o 
   7   2  12        2.04       -2.48      4.25 o 
   8   2  12       67.21       74.91      9.66 o 
   9   2  12       51.77       50.54      6.92 o 
  10   2  12        0.63       -0.59      4.99 o 
   1   3  12      152.86      137.37      9.30 o 
   2   3  12      126.72      127.17      9.93 o 
   3   3  12      125.05      136.08      9.32 o 
   4   3  12       20.97       14.28      5.46 o 
   5   3  12        3.92        2.38      4.44 o 
   6   3  12        2.29        9.31      4.65 o 
   7   3  12        0.16       -1.17      5.21 o 
   8   3  12       25.09       22.56      7.65 o 
   9   3  12       41.00       44.80      7.65 o 
  10   3  12        6.91        6.61      5.52 o 
   0   4  12       11.30       -5.65      5.75 o 
   1   4  12        1.57       -0.95      4.31 o 
   2   4  12       14.97       14.53      4.84 o 
   3   4  12      376.25      361.01     29.76 o 
   4   4  12      162.03      155.06     13.98 o 
   5   4  12       42.99       40.44      7.32 o 
   6   4  12       87.87       78.02      9.07 o 
   7   4  12       13.29       16.45      5.88 o 
   8   4  12      128.05      132.83     12.16 o 
   9   4  12       67.88       92.33      8.75 o 
  10   4  12        0.27        6.09      5.59 o 
   1   5  12      131.01      122.41      9.20 o 
   2   5  12       30.39       39.67      5.88 o 
   3   5  12        8.84        8.53      5.01 o 
   4   5  12        5.77       -5.34      4.49 o 
   5   5  12        1.87       -4.49      4.61 o 
   6   5  12       26.02       19.19      5.68 o 
   7   5  12       13.96        8.16      6.04 o 
   8   5  12       15.57        7.49      6.55 o 
   9   5  12       34.29       48.44      8.06 o 
   0   6  12      330.61      354.28     21.07 o 
   1   6  12      447.54      467.77     19.91 o 
   2   6  12      159.26      141.24     11.71 o 
   3   6  12      150.98      157.84     10.59 o 
   4   6  12        3.80       -2.80      4.45 o 
   5   6  12       12.08        6.77      5.25 o 
   6   6  12       17.60       10.92      5.47 o 
   7   6  12        0.40       11.14      5.64 o 
   8   6  12        0.01        1.05      5.25 o 
   9   6  12       36.43       49.21      9.05 o 
   1   7  12       16.50       29.85      6.20 o 
   2   7  12        3.03       -1.84      4.87 o 
   3   7  12        0.36       -0.07      4.80 o 
   4   7  12        6.38        2.65      5.23 o 
   5   7  12        9.26        7.14      5.39 o 
   6   7  12        2.81       -5.37      5.40 o 
   7   7  12        0.55       -4.78      5.72 o 
   8   7  12        7.09       -0.78      6.17 o 
   0   8  12        3.19       20.49      9.31 o 
   1   8  12      156.18      175.00     16.92 o 
   2   8  12        0.00       -5.49      5.84 o 
   3   8  12       14.86       23.63      6.00 o 
   4   8  12        0.01       -4.37      4.91 o 
   5   8  12        0.12       -1.12      5.06 o 
   6   8  12        6.82        4.10      6.21 o 
   7   8  12        0.00        6.22      6.81 o 
   1   9  12       56.12       72.64      8.69 o 
   2   9  12        8.70        8.58      5.97 o 
   3   9  12       14.32       23.79      7.08 o 
   4   9  12        2.69        5.56      7.96 o 
   5   9  12        0.07        5.04      6.22 o 
   6   9  12        0.07       -6.26      9.30 o 
   0  10  12       62.53       68.61     12.72 o 
   1  10  12        1.10        6.46      6.25 o 
   2  10  12        9.30       -0.05      6.10 o 
   3  10  12       42.34       30.59     15.06 o 
   4  10  12       11.83       -1.38      8.05 o 
   1   1  13      232.21      213.17     19.34 o 
   2   1  13       17.67       14.45      4.76 o 
   3   1  13       33.02       26.66      6.54 o 
   4   1  13        6.89       14.63      4.52 o 
   5   1  13        3.12       -5.46      3.64 o 
   6   1  13        0.67        1.63      4.10 o 
   7   1  13        6.71        8.09      4.69 o 
   8   1  13        1.16        0.73      5.00 o 
   9   1  13       12.60       14.23      6.00 o 
  10   1  13        0.28       -3.22      6.57 o 
   0   2  13        3.70        4.41      7.69 o 
   1   2  13       11.12        8.86      4.78 o 
   2   2  13       82.22       76.73      7.14 o 
   3   2  13       84.84       97.36     11.57 o 
   4   2  13       33.96       34.47      5.52 o 
   5   2  13       23.14       16.48      4.51 o 
   6   2  13       25.26       24.15      4.98 o 
   7   2  13        2.41       -2.52      4.61 o 
   8   2  13        4.46        2.01      5.04 o 
   9   2  13        0.00        4.84      5.47 o 
   1   3  13      476.81      464.61     18.17 o 
   2   3  13       52.17       60.48      9.16 o 
   3   3  13      244.10      260.15     22.65 o 
   4   3  13       62.37       51.47      6.96 o 
   5   3  13        1.31       -3.24      5.33 o 
   6   3  13        0.01       -7.01      4.67 o 
   7   3  13        5.31        0.72      5.48 o 
   8   3  13       34.15       28.08      6.00 o 
   9   3  13        2.49        5.48      5.94 o 
   0   4  13      241.47      185.86     24.63 o 
   1   4  13       23.28       16.49      5.65 o 
   2   4  13       21.96        8.34      4.90 o 
   3   4  13      111.67       94.75      9.00 o 
   4   4  13       65.23       62.93      8.48 o 
   5   4  13       44.60       46.80      8.37 o 
   6   4  13       10.62       -3.89      5.60 o 
   7   4  13        0.04       -2.31      5.82 o 
   8   4  13       30.90       25.38      7.00 o 
   9   4  13        0.01        1.80      6.05 o 
   1   5  13      171.05      203.63     13.47 o 
   2   5  13       73.81       58.98      8.79 o 
   3   5  13       30.79       38.29      6.54 o 
   4   5  13       14.29       12.61      5.49 o 
   5   5  13        8.51        5.16      5.21 o 
   6   5  13        5.54        3.28      5.34 o 
   7   5  13       26.52       20.98      7.32 o 
   8   5  13        8.72        7.71      7.02 o 
   0   6  13       67.43       68.56     15.64 o 
   1   6  13       14.69       24.30      6.11 o 
   2   6  13       40.70       58.04      7.41 o 
   3   6  13        3.43        2.68      5.30 o 
   4   6  13        1.44       -4.61      4.82 o 
   5   6  13       20.29       14.40      6.35 o 
   6   6  13        1.09       -1.79      5.20 o 
   7   6  13        0.32        1.99      5.49 o 
   8   6  13        0.43        9.18      5.97 o 
   1   7  13        9.86        5.25      5.65 o 
   2   7  13      234.93      213.80     20.33 o 
   3   7  13        4.19       -1.42      4.98 o 
   4   7  13       13.82        2.92      5.32 o 
   5   7  13       23.39       23.64      6.13 o 
   6   7  13        0.14        0.04      5.45 o 
   7   7  13        2.49        3.41      6.57 o 
   0   8  13      128.54      145.71     16.98 o 
   1   8  13        2.53       19.81      6.81 o 
   2   8  13        0.39       12.58      6.63 o 
   3   8  13       10.24        8.72      5.98 o 
   4   8  13        0.38       -6.99      5.23 o 
   5   8  13        4.38       10.87      5.99 o 
   1   9  13      103.90      107.19     12.26 o 
   2   9  13        1.78       -1.72      6.07 o 
   3   9  13        0.00       -3.42      7.49 o 
   4   9  13       22.14       24.60      7.43 o 
   0   0  14      633.93      616.13     38.71 o 
   1   0  14       58.50       30.87     15.26 o 
   2   0  14      560.79      527.84     42.89 o 
   3   0  14        0.04       -0.65      6.19 o 
   4   0  14       11.11       -3.39      8.85 o 
   5   0  14       16.37       19.52      7.60 o 
   6   0  14      116.48      131.96     18.45 o 
   7   0  14        1.10        2.72      6.70 o 
   8   0  14        3.73       13.55      7.33 o 
   9   0  14        1.05       -3.88      9.70 o 
   1   1  14        6.52        4.15      4.94 o 
   2   1  14        4.88        3.43      5.55 o 
   3   1  14       12.43       -1.22      4.11 o 
   4   1  14       15.52       14.79      5.29 o 
   5   1  14       58.00       69.70      7.83 o 
   6   1  14        1.46        0.32      4.56 o 
   7   1  14        4.17       -0.42      4.54 o 
   8   1  14        0.08        3.40      5.63 o 
   9   1  14       12.94       17.02      6.54 o 
   0   2  14      208.04      228.20     16.77 o 
   1   2  14       52.43       45.92      7.04 o 
   2   2  14       28.39       37.36      6.02 o 
   3   2  14        7.97        5.27      4.57 o 
   4   2  14       17.42       15.16      5.83 o 
   5   2  14        7.40       -0.94      4.60 o 
   6   2  14        3.83        3.34      5.50 o 
   7   2  14       31.86       38.97      7.03 o 
   8   2  14        4.09        6.17      5.70 o 
   1   3  14        8.13        9.35      4.77 o 
   2   3  14       63.99       57.73      8.12 o 
   3   3  14       60.44       61.20      6.98 o 
   4   3  14       72.34       79.97      7.42 o 
   5   3  14        0.03       -5.48      5.54 o 
   6   3  14        0.89        0.01      7.25 o 
   7   3  14        0.21        3.54      5.89 o 
   8   3  14        3.61       13.59      6.63 o 
   0   4  14      107.99      116.88     14.54 o 
   1   4  14        0.02        1.10      5.05 o 
   2   4  14        0.04        3.86      4.71 o 
   3   4  14        5.54       13.32      5.70 o 
   4   4  14        3.38       -0.46      5.10 o 
   5   4  14        1.42       -1.93      4.95 o 
   6   4  14        0.17       -6.62      5.69 o 
   7   4  14        8.68        8.56      7.72 o 
   8   4  14        1.36       -0.29      6.83 o 
   1   5  14       84.54       92.99     10.45 o 
   2   5  14        7.90        4.88      5.21 o 
   3   5  14        6.24        9.03      5.53 o 
   4   5  14        1.75       -2.48      5.02 o 
   5   5  14        2.45        6.52      5.47 o 
   6   5  14        5.81        9.53      5.88 o 
   7   5  14        0.66        0.14      5.87 o 
   0   6  14       19.10       32.95      9.10 o 
   1   6  14        0.48       -4.39      4.99 o 
   2   6  14       92.03       92.79      9.77 o 
   3   6  14        0.14       -7.64      5.10 o 
   4   6  14        4.52       -2.47      5.43 o 
   5   6  14        1.51        6.30      5.68 o 
   6   6  14        0.00        6.89      6.03 o 
   1   7  14        0.48       -1.00      7.33 o 
   2   7  14        0.00       -7.97      5.31 o 
   3   7  14        2.91       -0.91      5.63 o 
   4   7  14        3.48       -2.28      5.60 o 
   5   7  14       25.74       38.01     10.12 o 
   0   8  14      150.14      167.48     18.27 o 
   1   8  14        0.50        6.21      6.45 o 
   2   8  14        0.74        5.71      6.50 o 
   3   8  14        0.70       -4.27      6.54 o 
   1   1  15       31.82       29.58      5.63 o 
   2   1  15        5.52        9.10      5.98 o 
   3   1  15        7.87        2.22      5.91 o 
   4   1  15        3.60        0.79      5.83 o 
   5   1  15        0.32       -3.55      5.17 o 
   6   1  15        5.15        8.83      5.26 o 
   7   1  15        0.79       -6.76      5.27 o 
   0   2  15        1.59        7.43      7.54 o 
   1   2  15        4.09       10.43      5.17 o 
   2   2  15       11.23        6.73      7.30 o 
   3   2  15       22.04       14.48      5.65 o 
   4   2  15        6.86        8.42      5.61 o 
   5   2  15        2.73       -0.56      6.05 o 
   6   2  15       15.44        9.66      7.41 o 
   7   2  15        0.09       -8.11      6.01 o 
   1   3  15       28.28       19.51      5.87 o 
   2   3  15       15.13       19.53      5.57 o 
   3   3  15       24.05       19.63      5.51 o 
   4   3  15       33.81       30.50      6.66 o 
   5   3  15       13.22       14.00      6.14 o 
   6   3  15        6.19        0.41      6.58 o 
   7   3  15       19.27       27.32      9.23 o 
   0   4  15        9.66       19.81      9.17 o 
   1   4  15        3.87        5.97      6.28 o 
   2   4  15       17.66       26.26      6.09 o 
   3   4  15        2.05        0.55      5.25 o 
   4   4  15        2.69       -2.89      5.28 o 
   5   4  15        2.41        3.73      5.66 o 
   6   4  15        0.03       -2.37      5.78 o 
   1   5  15       14.19       18.39      5.68 o 
   2   5  15        0.72        5.26      5.67 o 
   3   5  15        2.03        2.33      5.68 o 
   4   5  15        2.46        0.49      5.68 o 
   5   5  15        4.10       -6.19      5.41 o 
   0   6  15       51.90       75.55     13.28 o 
   1   6  15        3.16       10.73      6.05 o 
   2   6  15       14.25       17.38      6.53 o 
   3   6  15       23.20       29.75      7.29 o 
   4   6  15       18.14       13.58      6.40 o 
   1   7  15        0.39       -5.53      5.94 o 
   2   7  15       18.56       25.65      7.12 o 
   3   7  15        0.49        4.43      6.06 o 
   0   0  16        1.16       10.92     13.10 o 
   1   0  16        0.04        1.71      8.47 o 
   2   0  16       29.22       41.86     11.73 o 
   3   0  16        0.17       -2.18     12.56 o 
   4   0  16        0.38       28.94     16.38 o 
   5   0  16        1.58       -1.74      7.44 o 
   6   0  16        0.73       -9.95      6.98 o 
   1   1  16       12.70       16.29      6.88 o 
   2   1  16        3.01        0.21      8.59 o 
   3   1  16        1.07       -1.74      5.68 o 
   4   1  16       17.87       28.78      8.00 o 
   5   1  16        0.64       -2.24      6.37 o 
   6   1  16        0.58        0.94      6.17 o 
   0   2  16        3.73       22.39      7.98 o 
   1   2  16        0.14        6.86      4.99 o 
   2   2  16        0.18        3.96      5.36 o 
   3   2  16        0.26        1.85      6.26 o 
   4   2  16        3.41        5.42      7.92 o 
   5   2  16        4.92        1.98      7.52 o 
   1   3  16       16.23       16.69      5.95 o 
   2   3  16        8.57       12.40      5.93 o 
   3   3  16        1.34       -0.43      5.04 o 
   4   3  16        0.30       10.45      6.35 o 
   5   3  16        0.85       -1.71      6.10 o 
   0   4  16       14.62       18.45      7.61 o 
   1   4  16        4.32        7.51      6.65 o 
   2   4  16        3.11        3.35      5.78 o 
   3   4  16        3.36        1.22      5.95 o 
   4   4  16        0.00        0.08      6.13 o 
   1   5  16        1.96       -4.02      6.21 o 
   2   5  16       11.68       12.63      6.50 o 
   3   5  16        0.41        1.94      5.86 o 
   0   6  16        4.94        3.84     13.10 o 
   1   1  17        4.78       19.61      7.41 o 
   2   1  17       10.46       17.72      7.33 o 
   3   1  17        0.39        1.09      7.25 o 
   0   2  17        2.26        1.56      9.07 o 
   1   2  17        0.56        4.77      6.09 o 
   2   2  17        1.69       14.41      6.38 o 
   3   2  17       13.84       21.55      7.68 o 
   1   3  17       19.86       28.78      6.49 o 
   2   3  17        3.74       11.12      6.44 o 
                                                 
